# Supplementary material for: Gaze tracking dataset for comparison of smooth and saccadic eye tracking
Source: Data Brief. 2021 Jan 9;34:106730. doi: 10.1016/j.dib.2021.106730 (PMC7817423; doi:10.1016/j.dib.2021.106730)
Supplement: Supplementary file 1 [file mmc1.zip]

Archive with 95 entries (95 files):
- __MACOSX/._analysis.py
- __MACOSX/._Experiment 1.csv
- __MACOSX/._Experiment 1.xlsx
- __MACOSX/._Experiment 2.csv
- __MACOSX/._Experiment 2.xlsx
- __MACOSX/._plotting.py
- __MACOSX/._runs
- __MACOSX/runs/._.DS_Store
- __MACOSX/runs/.__1_11_distance-tracking.png
- __MACOSX/runs/.__1_11_position-comparison.png
- __MACOSX/runs/.__10_20_distance-tracking.png
- __MACOSX/runs/.__10_20_position-comparison.png
- __MACOSX/runs/.__2_12_distance-tracking.png
- __MACOSX/runs/.__2_12_position-comparison.png
- __MACOSX/runs/.__21_31_distance-tracking.png
- __MACOSX/runs/.__21_31_position-comparison.png
- __MACOSX/runs/.__22_32_distance-tracking.png
- __MACOSX/runs/.__22_32_position-comparison.png
- __MACOSX/runs/.__23_33_distance-tracking.png
- __MACOSX/runs/.__23_33_position-comparison.png
- __MACOSX/runs/.__24_34_distance-tracking.png
- __MACOSX/runs/.__24_34_position-comparison.png
- __MACOSX/runs/.__25_35_distance-tracking.png
- __MACOSX/runs/.__25_35_position-comparison.png
- __MACOSX/runs/.__26_36_distance-tracking.png
- __MACOSX/runs/.__26_36_position-comparison.png
- __MACOSX/runs/.__27_37_distance-tracking.png
- __MACOSX/runs/.__27_37_position-comparison.png
- __MACOSX/runs/.__28_38_distance-tracking.png
- __MACOSX/runs/.__28_38_position-comparison.png
- __MACOSX/runs/.__29_39_distance-tracking.png
- __MACOSX/runs/.__29_39_position-comparison.png
- __MACOSX/runs/.__3_13_distance-tracking.png
- __MACOSX/runs/.__3_13_position-comparison.png
- __MACOSX/runs/.__30_40_distance-tracking.png
- __MACOSX/runs/.__30_40_position-comparison.png
- __MACOSX/runs/.__4_14_distance-tracking.png
- __MACOSX/runs/.__4_14_position-comparison.png
- __MACOSX/runs/.__5_15_distance-tracking.png
- __MACOSX/runs/.__5_15_position-comparison.png
- __MACOSX/runs/.__6_16_distance-tracking.png
- __MACOSX/runs/.__6_16_position-comparison.png
- __MACOSX/runs/.__7_17_distance-tracking.png
- __MACOSX/runs/.__7_17_position-comparison.png
- __MACOSX/runs/.__8_18_distance-tracking.png
- __MACOSX/runs/.__8_18_position-comparison.png
- __MACOSX/runs/.__9_19_distance-tracking.png
- __MACOSX/runs/.__9_19_position-comparison.png
- analysis.py
- Experiment 1.csv
- Experiment 1.xlsx
- Experiment 2.csv
- Experiment 2.xlsx
- plotting.py
- runs/.DS_Store
- runs/_1_11_distance-tracking.png
- runs/_1_11_position-comparison.png
- runs/_10_20_distance-tracking.png
- runs/_10_20_position-comparison.png
- runs/_2_12_distance-tracking.png
- runs/_2_12_position-comparison.png
- runs/_21_31_distance-tracking.png
- runs/_21_31_position-comparison.png
- runs/_22_32_distance-tracking.png
- runs/_22_32_position-comparison.png
- runs/_23_33_distance-tracking.png
- runs/_23_33_position-comparison.png
- runs/_24_34_distance-tracking.png
- runs/_24_34_position-comparison.png
- runs/_25_35_distance-tracking.png
- runs/_25_35_position-comparison.png
- runs/_26_36_distance-tracking.png
- runs/_26_36_position-comparison.png
- runs/_27_37_distance-tracking.png
- runs/_27_37_position-comparison.png
- runs/_28_38_distance-tracking.png
- runs/_28_38_position-comparison.png
- runs/_29_39_distance-tracking.png
- runs/_29_39_position-comparison.png
- runs/_3_13_distance-tracking.png
- runs/_3_13_position-comparison.png
- runs/_30_40_distance-tracking.png
- runs/_30_40_position-comparison.png
- runs/_4_14_distance-tracking.png
- runs/_4_14_position-comparison.png
- runs/_5_15_distance-tracking.png
- runs/_5_15_position-comparison.png
- runs/_6_16_distance-tracking.png
- runs/_6_16_position-comparison.png
- runs/_7_17_distance-tracking.png
- runs/_7_17_position-comparison.png
- runs/_8_18_distance-tracking.png
- runs/_8_18_position-comparison.png
- runs/_9_19_distance-tracking.png
- runs/_9_19_position-comparison.png
