# Supplementary material for: Gaze tracking dataset for comparison of smooth and saccadic eye tracking
Source: Data Brief. 2021 Jan 9;34:106730. doi: 10.1016/j.dib.2021.106730 (PMC7817423; doi:10.1016/j.dib.2021.106730)
Supplement: Supplementary file 1 [file mmc1.zip › analysis.py]

import pandas

data1 = pandas.read_csv('Experiment 1.csv', float_precision='round_trip', sep=',', index_col=["Tracking", "Trial", "Measurement", "Participant", "Target Size"])
data2 = pandas.read_csv('Experiment 2.csv', float_precision='round_trip', sep=',', index_col=["Measurement","Trial"])

data2.columns
data2.index

# data2[data2['Tracking']=="VOR"]['Exact Time'].unique().mean()
# data2[data2['Tracking']=="VOR"]['Exact Time'].unique().std()


exact_times_df = data2.groupby(['Tracking','Trial']).mean().reset_index()
exact_times_df.groupby(['Tracking'])['Exact Time'].mean()
exact_times_df.groupby(['Tracking'])['Exact Time'].std()

exact_times_df.groupby(['Tracking', 'Participant'])['Exact Time'].mean()
exact_times_df.groupby(['Tracking', 'Participant'])['Exact Time'].std()

data1 = pandas.read_csv('Experiment 1.csv', float_precision='round_trip', sep=',', index_col=["Measurement"])
distance_analysis = data1.groupby(['Tracking', 'Trial']).last().reset_index()

distance_analysis['Final Distance'] = np.sqrt(np.square(distance_analysis.x - 960) + np.square(distance_analysis.y - 540))

distance_analysis.groupby(['Tracking']).mean()


cm_dist=distance_analysis.groupby(['Tracking']).mean()['Final Distance'].reset_index()
cm_dist['Final Distance'] = cm_dist['Final Distance']*0.0276
