# Supplementary material for: Gaze tracking dataset for comparison of smooth and saccadic eye tracking
Source: Data Brief. 2021 Jan 9;34:106730. doi: 10.1016/j.dib.2021.106730 (PMC7817423; doi:10.1016/j.dib.2021.106730)
Supplement: Supplementary file 1 [file mmc1.zip › Experiment 1.csv]

Tracking	Trial	Measurement	Target Size	Time	x	y	Participant
saccadic	1	1	9x9	0	0	0	1
saccadic	1	2	9x9	334	157	78	1
saccadic	1	3	9x9	668	1338	602	1
saccadic	1	4	9x9	1002	1917	968	1
saccadic	1	5	9x9	1336	1698	783	1
saccadic	1	6	9x9	1670	769	292	1
saccadic	1	7	9x9	2004	425	133	1
saccadic	1	8	9x9	2338	492	266	1
saccadic	1	9	9x9	2672	662	386	1
saccadic	1	10	9x9	3006	958	500	1
saccadic	1	11	9x9	3340	1162	448	1
saccadic	1	12	9x9	3674	1123	478	1
saccadic	1	13	9x9	4008	1019	568	1
saccadic	1	14	9x9	4342	936	613	1
saccadic	1	15	9x9	4676	931	613	1
saccadic	1	16	9x9	5010	948	618	1
saccadic	1	17	9x9	5344	1083	603	1
saccadic	1	18	9x9	5678	1088	579	1
saccadic	1	19	9x9	6012	1013	504	1
saccadic	1	20	9x9	6346	864	301	1
saccadic	2	21	9x9	0	0	0	1
saccadic	2	22	9x9	334	6	7	1
saccadic	2	23	9x9	668	642	520	1
saccadic	2	24	9x9	1002	845	568	1
saccadic	2	25	9x9	1336	1158	493	1
saccadic	2	26	9x9	1670	1325	463	1
saccadic	2	27	9x9	2004	1294	468	1
saccadic	2	28	9x9	2338	1158	450	1
saccadic	2	29	9x9	2672	971	431	1
saccadic	2	30	9x9	3006	810	453	1
saccadic	2	31	9x9	3340	1144	654	1
saccadic	2	32	9x9	3674	1083	698	1
saccadic	2	33	9x9	4008	988	644	1
saccadic	2	34	9x9	4342	938	578	1
saccadic	2	35	9x9	4676	990	674	1
saccadic	2	36	9x9	5010	1038	723	1
saccadic	2	37	9x9	5344	938	615	1
saccadic	2	38	9x9	5678	936	614	1
saccadic	3	39	9x9	0	0	0	1
saccadic	3	40	9x9	334	0	0	1
saccadic	3	41	9x9	668	925	251	1
saccadic	3	42	9x9	1002	1707	530	1
saccadic	3	43	9x9	1336	1731	644	1
saccadic	3	44	9x9	1670	1423	744	1
saccadic	3	45	9x9	2004	824	658	1
saccadic	3	46	9x9	2338	679	637	1
saccadic	3	47	9x9	2672	733	642	1
saccadic	3	48	9x9	3006	975	583	1
saccadic	3	49	9x9	3340	1310	589	1
saccadic	3	50	9x9	3674	1313	588	1
saccadic	3	51	9x9	4008	1128	545	1
saccadic	3	52	9x9	4342	768	200	1
saccadic	3	53	9x9	4676	886	377	1
saccadic	3	54	9x9	5010	1025	564	1
saccadic	3	55	9x9	5344	894	608	1
saccadic	4	56	9x9	0	0	0	1
saccadic	4	57	9x9	334	3	0	1
saccadic	4	58	9x9	668	823	35	1
saccadic	4	59	9x9	1002	1260	207	1
saccadic	4	60	9x9	1336	993	654	1
saccadic	4	61	9x9	1670	619	969	1
saccadic	4	62	9x9	2004	1030	494	1
saccadic	4	63	9x9	2338	1129	553	1
saccadic	4	64	9x9	2672	1035	590	1
saccadic	4	65	9x9	3006	938	600	1
saccadic	4	66	9x9	3340	908	608	1
saccadic	4	67	9x9	3674	1043	598	1
saccadic	4	68	9x9	4008	1215	533	1
saccadic	4	69	9x9	4342	1040	521	1
saccadic	4	70	9x9	4676	848	508	1
saccadic	4	71	9x9	5010	856	535	1
saccadic	4	72	9x9	5344	894	548	1
saccadic	5	73	9x9	0	0	0	1
saccadic	5	74	9x9	334	0	0	1
saccadic	5	75	9x9	668	519	30	1
saccadic	5	76	9x9	1002	1324	521	1
saccadic	5	77	9x9	1336	1183	564	1
saccadic	5	78	9x9	1670	871	516	1
saccadic	5	79	9x9	2004	510	586	1
saccadic	5	80	9x9	2338	662	622	1
saccadic	5	81	9x9	2672	1074	573	1
saccadic	5	82	9x9	3006	1244	874	1
saccadic	5	83	9x9	3340	431	357	1
saccadic	5	84	9x9	3674	437	239	1
saccadic	5	85	9x9	4008	734	453	1
saccadic	5	86	9x9	4342	858	509	1
saccadic	5	87	9x9	4676	1062	619	1
saccadic	5	88	9x9	5010	826	498	1
saccadic	5	89	9x9	5344	783	488	1
saccadic	5	90	9x9	5678	873	563	1
saccadic	6	91	9x9	0	0	0	1
saccadic	6	92	9x9	334	6	2	1
saccadic	6	93	9x9	668	235	68	1
saccadic	6	94	9x9	1002	464	96	1
saccadic	6	95	9x9	1336	1078	176	1
saccadic	6	96	9x9	1670	1249	391	1
saccadic	6	97	9x9	2004	1098	372	1
saccadic	6	98	9x9	2338	576	563	1
saccadic	6	99	9x9	2672	251	703	1
saccadic	6	100	9x9	3006	778	539	1
saccadic	6	101	9x9	3340	1254	384	1
saccadic	6	102	9x9	3674	1217	406	1
saccadic	6	103	9x9	4008	1092	500	1
saccadic	6	104	9x9	4342	876	634	1
saccadic	6	105	9x9	4676	883	625	1
saccadic	6	106	9x9	5010	920	604	1
saccadic	6	107	9x9	5344	959	598	1
saccadic	6	108	9x9	5678	975	588	1
saccadic	6	109	9x9	6012	831	377	1
saccadic	6	110	9x9	6346	738	336	1
saccadic	7	111	9x9	0	0	0	1
saccadic	7	112	9x9	334	40	20	1
saccadic	7	113	9x9	668	751	262	1
saccadic	7	114	9x9	1002	1728	367	1
saccadic	7	115	9x9	1336	1563	391	1
saccadic	7	116	9x9	1670	908	790	1
saccadic	7	117	9x9	2004	206	952	1
saccadic	7	118	9x9	2338	516	727	1
saccadic	7	119	9x9	2672	836	598	1
saccadic	7	120	9x9	3006	1054	508	1
saccadic	7	121	9x9	3340	1060	493	1
saccadic	7	122	9x9	3674	1005	523	1
saccadic	7	123	9x9	4008	953	548	1
saccadic	7	124	9x9	4342	930	593	1
saccadic	7	125	9x9	4676	935	595	1
saccadic	7	126	9x9	5010	943	593	1
saccadic	7	127	9x9	5344	979	568	1
saccadic	7	128	9x9	5678	984	570	1
saccadic	8	129	9x9	0	0	0	1
saccadic	8	130	9x9	334	7	2	1
saccadic	8	131	9x9	668	703	168	1
saccadic	8	132	9x9	1002	1230	307	1
saccadic	8	133	9x9	1336	1083	608	1
saccadic	8	134	9x9	1670	956	697	1
saccadic	8	135	9x9	2004	888	680	1
saccadic	8	136	9x9	2338	913	634	1
saccadic	8	137	9x9	2672	1123	503	1
saccadic	8	138	9x9	3006	1001	618	1
saccadic	8	139	9x9	3340	921	667	1
saccadic	8	140	9x9	3674	931	613	1
saccadic	8	141	9x9	4008	953	580	1
saccadic	8	142	9x9	4342	958	583	1
saccadic	8	143	9x9	4676	941	585	1
saccadic	8	144	9x9	5010	904	590	1
saccadic	8	145	9x9	5344	938	534	1
saccadic	8	146	9x9	5678	1013	478	1
saccadic	8	147	9x9	6012	1011	545	1
saccadic	8	148	9x9	6346	933	650	1
saccadic	8	149	9x9	6680	989	574	1
saccadic	9	150	9x9	0	0	0	1
saccadic	9	151	9x9	334	22	11	1
saccadic	9	152	9x9	668	116	77	1
saccadic	9	153	9x9	1002	422	304	1
saccadic	9	154	9x9	1336	1122	828	1
saccadic	9	155	9x9	1670	1182	871	1
saccadic	9	156	9x9	2004	861	705	1
saccadic	9	157	9x9	2338	879	697	1
saccadic	9	158	9x9	2672	868	628	1
saccadic	9	159	9x9	3006	919	593	1
saccadic	9	160	9x9	3340	948	589	1
saccadic	9	161	9x9	3674	1048	585	1
saccadic	9	162	9x9	4008	915	365	1
saccadic	9	163	9x9	4342	903	423	1
saccadic	9	164	9x9	4676	909	598	1
saccadic	9	165	9x9	5010	920	600	1
saccadic	9	166	9x9	5344	938	603	1
saccadic	10	167	9x9	0	0	0	1
saccadic	10	168	9x9	334	31	17	1
saccadic	10	169	9x9	668	1109	485	1
saccadic	10	170	9x9	1002	1908	821	1
saccadic	10	171	9x9	1336	1142	480	1
saccadic	10	172	9x9	1670	873	504	1
saccadic	10	173	9x9	2004	784	673	1
saccadic	10	174	9x9	2338	903	603	1
saccadic	10	175	9x9	2672	1123	588	1
saccadic	10	176	9x9	3006	860	0	1
saccadic	10	177	9x9	3340	896	214	1
saccadic	10	178	9x9	3674	965	474	1
saccadic	10	179	9x9	4008	946	613	1
saccadic	10	180	9x9	4342	935	627	1
saccadic	10	181	9x9	4676	941	623	1
saccadic	10	182	9x9	5010	929	586	1
saccadic	10	183	9x9	5344	910	536	1
saccadic	10	184	9x9	5678	921	560	1
saccadic	10	185	9x9	6012	923	564	1
VOR	11	186	9x9	0	0	0	1
VOR	11	187	9x9	334	2	5	1
VOR	11	188	9x9	668	25	27	1
VOR	11	189	9x9	1002	47	42	1
VOR	11	190	9x9	1336	83	65	1
VOR	11	191	9x9	1670	121	86	1
VOR	11	192	9x9	2004	162	112	1
VOR	11	193	9x9	2338	211	143	1
VOR	11	194	9x9	2672	242	166	1
VOR	11	195	9x9	3006	290	200	1
VOR	11	196	9x9	3340	333	224	1
VOR	11	197	9x9	3674	364	240	1
VOR	11	198	9x9	4008	412	266	1
VOR	11	199	9x9	4342	444	287	1
VOR	11	200	9x9	4676	502	322	1
VOR	11	201	9x9	5010	569	365	1
VOR	11	202	9x9	5344	614	390	1
VOR	11	203	9x9	5678	637	403	1
VOR	11	204	9x9	6012	677	421	1
VOR	11	205	9x9	6346	726	446	1
VOR	11	206	9x9	6680	766	463	1
VOR	11	207	9x9	7014	796	475	1
VOR	11	208	9x9	7348	843	498	1
VOR	11	209	9x9	7682	879	511	1
VOR	11	210	9x9	8016	900	520	1
VOR	11	211	9x9	8350	930	533	1
VOR	11	212	9x9	8684	953	538	1
VOR	11	213	9x9	9018	968	541	1
VOR	12	214	9x9	0	0	0	1
VOR	12	215	9x9	334	7	5	1
VOR	12	216	9x9	668	27	18	1
VOR	12	217	9x9	1002	48	36	1
VOR	12	218	9x9	1336	68	52	1
VOR	12	219	9x9	1670	112	85	1
VOR	12	220	9x9	2004	142	108	1
VOR	12	221	9x9	2338	178	136	1
VOR	12	222	9x9	2672	218	161	1
VOR	12	223	9x9	3006	270	188	1
VOR	12	224	9x9	3340	292	205	1
VOR	12	225	9x9	3674	341	241	1
VOR	12	226	9x9	4008	392	267	1
VOR	12	227	9x9	4342	427	295	1
VOR	12	228	9x9	4676	497	339	1
VOR	12	229	9x9	5010	611	387	1
VOR	12	230	9x9	5344	672	421	1
VOR	12	231	9x9	5678	749	458	1
VOR	12	232	9x9	6012	798	480	1
VOR	12	233	9x9	6346	831	496	1
VOR	12	234	9x9	6680	853	506	1
VOR	12	235	9x9	7014	886	519	1
VOR	12	236	9x9	7348	918	530	1
VOR	12	237	9x9	7682	943	539	1
VOR	12	238	9x9	8016	956	540	1
VOR	12	239	9x9	8350	958	540	1
VOR	12	240	9x9	8684	961	540	1
VOR	12	241	9x9	9018	963	540	1
VOR	13	242	9x9	0	0	0	1
VOR	13	243	9x9	334	31	21	1
VOR	13	244	9x9	668	70	56	1
VOR	13	245	9x9	1002	116	100	1
VOR	13	246	9x9	1336	146	135	1
VOR	13	247	9x9	1670	177	170	1
VOR	13	248	9x9	2004	213	207	1
VOR	13	249	9x9	2338	255	250	1
VOR	13	250	9x9	2672	298	287	1
VOR	13	251	9x9	3006	327	311	1
VOR	13	252	9x9	3340	392	352	1
VOR	13	253	9x9	3674	449	382	1
VOR	13	254	9x9	4008	506	418	1
VOR	13	255	9x9	4342	546	438	1
VOR	13	256	9x9	4676	602	463	1
VOR	13	257	9x9	5010	641	479	1
VOR	13	258	9x9	5344	696	498	1
VOR	13	259	9x9	5678	741	513	1
VOR	13	260	9x9	6012	764	520	1
VOR	13	261	9x9	6346	774	523	1
VOR	13	262	9x9	6680	796	526	1
VOR	13	263	9x9	7014	820	533	1
VOR	13	264	9x9	7348	846	538	1
VOR	13	265	9x9	7682	874	543	1
VOR	13	266	9x9	8016	888	543	1
VOR	13	267	9x9	8350	903	544	1
VOR	13	268	9x9	8684	924	548	1
VOR	13	269	9x9	9018	938	545	1
VOR	13	270	9x9	9352	956	545	1
VOR	13	271	9x9	9686	961	543	1
VOR	14	272	9x9	0	0	0	1
VOR	14	273	9x9	334	17	22	1
VOR	14	274	9x9	668	37	36	1
VOR	14	275	9x9	1002	75	57	1
VOR	14	276	9x9	1336	127	91	1
VOR	14	277	9x9	1670	187	131	1
VOR	14	278	9x9	2004	215	148	1
VOR	14	279	9x9	2338	253	171	1
VOR	14	280	9x9	2672	286	187	1
VOR	14	281	9x9	3006	367	225	1
VOR	14	282	9x9	3340	414	246	1
VOR	14	283	9x9	3674	464	269	1
VOR	14	284	9x9	4008	497	296	1
VOR	14	285	9x9	4342	542	325	1
VOR	14	286	9x9	4676	590	359	1
VOR	14	287	9x9	5010	654	400	1
VOR	14	288	9x9	5344	709	434	1
VOR	14	289	9x9	5678	771	465	1
VOR	14	290	9x9	6012	823	483	1
VOR	14	291	9x9	6346	871	505	1
VOR	14	292	9x9	6680	913	520	1
VOR	14	293	9x9	7014	943	530	1
VOR	14	294	9x9	7348	964	541	1
VOR	14	295	9x9	7682	965	541	1
VOR	15	296	9x9	0	0	0	1
VOR	15	297	9x9	334	8	7	1
VOR	15	298	9x9	668	51	32	1
VOR	15	299	9x9	1002	80	57	1
VOR	15	300	9x9	1336	117	90	1
VOR	15	301	9x9	1670	161	112	1
VOR	15	302	9x9	2004	187	131	1
VOR	15	303	9x9	2338	227	157	1
VOR	15	304	9x9	2672	267	190	1
VOR	15	305	9x9	3006	308	219	1
VOR	15	306	9x9	3340	360	250	1
VOR	15	307	9x9	3674	397	272	1
VOR	15	308	9x9	4008	441	296	1
VOR	15	309	9x9	4342	485	320	1
VOR	15	310	9x9	4676	552	356	1
VOR	15	311	9x9	5010	601	382	1
VOR	15	312	9x9	5344	622	397	1
VOR	15	313	9x9	5678	651	411	1
VOR	15	314	9x9	6012	667	420	1
VOR	15	315	9x9	6346	738	456	1
VOR	15	316	9x9	6680	770	473	1
VOR	15	317	9x9	7014	819	496	1
VOR	15	318	9x9	7348	863	516	1
VOR	15	319	9x9	7682	934	541	1
VOR	15	320	9x9	8016	950	543	1
VOR	15	321	9x9	8350	961	543	1
VOR	15	322	9x9	8684	963	543	1
VOR	16	323	9x9	0	0	0	1
VOR	16	324	9x9	334	5	8	1
VOR	16	325	9x9	668	26	32	1
VOR	16	326	9x9	1002	68	61	1
VOR	16	327	9x9	1336	107	82	1
VOR	16	328	9x9	1670	143	108	1
VOR	16	329	9x9	2004	223	148	1
VOR	16	330	9x9	2338	268	176	1
VOR	16	331	9x9	2672	333	217	1
VOR	16	332	9x9	3006	406	261	1
VOR	16	333	9x9	3340	440	281	1
VOR	16	334	9x9	3674	507	321	1
VOR	16	335	9x9	4008	562	352	1
VOR	16	336	9x9	4342	640	395	1
VOR	16	337	9x9	4676	708	431	1
VOR	16	338	9x9	5010	816	479	1
VOR	16	339	9x9	5344	879	508	1
VOR	16	340	9x9	5678	923	521	1
VOR	16	341	9x9	6012	948	529	1
VOR	16	342	9x9	6346	955	531	1
VOR	16	343	9x9	6680	960	538	1
VOR	16	344	9x9	7014	964	543	1
VOR	16	345	9x9	7348	966	543	1
VOR	17	346	9x9	0	0	0	1
VOR	17	347	9x9	334	3	5	1
VOR	17	348	9x9	668	32	32	1
VOR	17	349	9x9	1002	63	68	1
VOR	17	350	9x9	1336	76	87	1
VOR	17	351	9x9	1670	103	117	1
VOR	17	352	9x9	2004	151	142	1
VOR	17	353	9x9	2338	186	161	1
VOR	17	354	9x9	2672	240	190	1
VOR	17	355	9x9	3006	272	206	1
VOR	17	356	9x9	3340	337	239	1
VOR	17	357	9x9	3674	382	262	1
VOR	17	358	9x9	4008	439	295	1
VOR	17	359	9x9	4342	487	326	1
VOR	17	360	9x9	4676	539	354	1
VOR	17	361	9x9	5010	580	376	1
VOR	17	362	9x9	5344	661	426	1
VOR	17	363	9x9	5678	716	456	1
VOR	17	364	9x9	6012	761	478	1
VOR	17	365	9x9	6346	809	500	1
VOR	17	366	9x9	6680	863	520	1
VOR	17	367	9x9	7014	923	539	1
VOR	17	368	9x9	7348	948	541	1
VOR	17	369	9x9	7682	955	541	1
VOR	17	370	9x9	8016	960	541	1
VOR	17	371	9x9	8350	968	543	1
VOR	18	372	9x9	0	0	0	1
VOR	18	373	9x9	334	2	2	1
VOR	18	374	9x9	668	26	21	1
VOR	18	375	9x9	1002	55	38	1
VOR	18	376	9x9	1336	97	65	1
VOR	18	377	9x9	1670	137	91	1
VOR	18	378	9x9	2004	177	118	1
VOR	18	379	9x9	2338	222	147	1
VOR	18	380	9x9	2672	280	178	1
VOR	18	381	9x9	3006	328	211	1
VOR	18	382	9x9	3340	375	242	1
VOR	18	383	9x9	3674	429	279	1
VOR	18	384	9x9	4008	482	307	1
VOR	18	385	9x9	4342	532	337	1
VOR	18	386	9x9	4676	571	361	1
VOR	18	387	9x9	5010	617	392	1
VOR	18	388	9x9	5344	689	434	1
VOR	18	389	9x9	5678	746	468	1
VOR	18	390	9x9	6012	793	495	1
VOR	18	391	9x9	6346	848	518	1
VOR	18	392	9x9	6680	880	525	1
VOR	18	393	9x9	7014	919	540	1
VOR	18	394	9x9	7348	948	543	1
VOR	18	395	9x9	7682	956	543	1
VOR	18	396	9x9	8016	959	543	1
VOR	18	397	9x9	8350	963	544	1
VOR	19	398	9x9	0	0	0	1
VOR	19	399	9x9	334	12	8	1
VOR	19	400	9x9	668	30	22	1
VOR	19	401	9x9	1002	66	51	1
VOR	19	402	9x9	1336	88	68	1
VOR	19	403	9x9	1670	127	93	1
VOR	19	404	9x9	2004	178	130	1
VOR	19	405	9x9	2338	232	166	1
VOR	19	406	9x9	2672	267	192	1
VOR	19	407	9x9	3006	333	250	1
VOR	19	408	9x9	3340	386	289	1
VOR	19	409	9x9	3674	430	321	1
VOR	19	410	9x9	4008	502	361	1
VOR	19	411	9x9	4342	544	386	1
VOR	19	412	9x9	4676	597	416	1
VOR	19	413	9x9	5010	662	445	1
VOR	19	414	9x9	5344	729	473	1
VOR	19	415	9x9	5678	770	485	1
VOR	19	416	9x9	6012	808	499	1
VOR	19	417	9x9	6346	853	519	1
VOR	19	418	9x9	6680	888	528	1
VOR	19	419	9x9	7014	924	536	1
VOR	19	420	9x9	7348	943	538	1
VOR	19	421	9x9	7682	958	543	1
VOR	19	422	9x9	8016	959	543	1
VOR	19	423	9x9	8350	960	545	1
VOR	20	424	9x9	0	0	0	1
VOR	20	425	9x9	334	10	8	1
VOR	20	426	9x9	668	32	28	1
VOR	20	427	9x9	1002	67	55	1
VOR	20	428	9x9	1336	120	88	1
VOR	20	429	9x9	1670	190	137	1
VOR	20	430	9x9	2004	241	165	1
VOR	20	431	9x9	2338	322	210	1
VOR	20	432	9x9	2672	366	240	1
VOR	20	433	9x9	3006	411	274	1
VOR	20	434	9x9	3340	442	300	1
VOR	20	435	9x9	3674	527	351	1
VOR	20	436	9x9	4008	624	399	1
VOR	20	437	9x9	4342	674	424	1
VOR	20	438	9x9	4676	753	466	1
VOR	20	439	9x9	5010	825	501	1
VOR	20	440	9x9	5344	870	518	1
VOR	20	441	9x9	5678	938	538	1
VOR	20	442	9x9	6012	953	541	1
VOR	20	443	9x9	6346	955	543	1
VOR	20	444	9x9	6680	958	543	1
VOR	20	445	9x9	7014	961	543	1
saccadic	21	446	25x25	0	0	0	1
saccadic	21	447	25x25	334	260	166	1
saccadic	21	448	25x25	668	1175	782	1
saccadic	21	449	25x25	1002	1298	758	1
saccadic	21	450	25x25	1336	878	260	1
saccadic	21	451	25x25	1670	980	458	1
saccadic	21	452	25x25	2004	1098	534	1
saccadic	21	453	25x25	2338	1457	907	1
saccadic	21	454	25x25	2672	878	561	1
saccadic	21	455	25x25	3006	612	386	1
saccadic	21	456	25x25	3340	978	598	1
saccadic	21	457	25x25	3674	936	360	1
saccadic	21	458	25x25	4008	1148	488	1
saccadic	21	459	25x25	4342	1138	599	1
saccadic	21	460	25x25	4676	959	650	1
saccadic	21	461	25x25	5010	956	617	1
saccadic	21	462	25x25	5344	1132	346	1
saccadic	21	463	25x25	5678	883	443	1
saccadic	21	464	25x25	6012	876	465	1
saccadic	21	465	25x25	6346	893	504	1
saccadic	22	466	25x25	0	0	0	1
saccadic	22	467	25x25	334	107	97	1
saccadic	22	468	25x25	668	1152	588	1
saccadic	22	469	25x25	1002	865	359	1
saccadic	22	470	25x25	1336	1006	444	1
saccadic	22	471	25x25	1670	1478	455	1
saccadic	22	472	25x25	2004	944	327	1
saccadic	22	473	25x25	2338	77	1080	1
saccadic	22	474	25x25	2672	322	993	1
saccadic	22	475	25x25	3006	572	904	1
saccadic	22	476	25x25	3340	1060	122	1
saccadic	22	477	25x25	3674	1183	411	1
saccadic	22	478	25x25	4008	996	500	1
saccadic	22	479	25x25	4342	996	501	1
saccadic	22	480	25x25	4676	476	486	1
saccadic	22	481	25x25	5010	659	548	1
saccadic	22	482	25x25	5344	823	574	1
saccadic	22	483	25x25	5678	1194	77	1
saccadic	22	484	25x25	6012	1184	262	1
saccadic	22	485	25x25	6346	1025	575	1
saccadic	22	486	25x25	6680	815	668	1
saccadic	22	487	25x25	7014	835	624	1
saccadic	22	488	25x25	7348	980	380	1
saccadic	22	489	25x25	7682	1031	523	1
saccadic	22	490	25x25	8016	993	566	1
saccadic	22	491	25x25	8350	946	648	1
saccadic	23	492	25x25	0	0	0	1
saccadic	23	493	25x25	334	11	2	1
saccadic	23	494	25x25	668	647	115	1
saccadic	23	495	25x25	1002	1417	372	1
saccadic	23	496	25x25	1336	1896	675	1
saccadic	23	497	25x25	1670	1687	633	1
saccadic	23	498	25x25	2004	92	2	1
saccadic	23	499	25x25	2338	409	282	1
saccadic	23	500	25x25	2672	784	493	1
saccadic	23	501	25x25	3006	1398	847	1
saccadic	23	502	25x25	3340	963	548	1
saccadic	23	503	25x25	3674	771	395	1
saccadic	23	504	25x25	4008	1047	454	1
saccadic	23	505	25x25	4342	1073	564	1
saccadic	23	506	25x25	4676	1466	877	1
saccadic	23	507	25x25	5010	986	730	1
saccadic	23	508	25x25	5344	666	336	1
saccadic	23	509	25x25	5678	829	385	1
saccadic	23	510	25x25	6012	954	469	1
saccadic	23	511	25x25	6346	1247	672	1
saccadic	23	512	25x25	6680	685	350	1
saccadic	23	513	25x25	7014	768	435	1
saccadic	24	514	25x25	0	0	0	1
saccadic	24	515	25x25	334	1253	858	1
saccadic	24	516	25x25	668	1608	1078	1
saccadic	24	517	25x25	1002	1123	596	1
saccadic	24	518	25x25	1336	1663	943	1
saccadic	24	519	25x25	1670	1628	933	1
saccadic	24	520	25x25	2004	1063	718	1
saccadic	24	521	25x25	2338	1303	777	1
saccadic	24	522	25x25	2672	1339	705	1
saccadic	24	523	25x25	3006	1649	968	1
saccadic	24	524	25x25	3340	1237	800	1
saccadic	24	525	25x25	3674	1284	838	1
saccadic	24	526	25x25	4008	1112	704	1
saccadic	24	527	25x25	4342	577	0	1
saccadic	24	528	25x25	4676	1238	523	1
saccadic	24	529	25x25	5010	1177	556	1
saccadic	24	530	25x25	5344	1108	638	1
saccadic	24	531	25x25	5678	1200	748	1
saccadic	25	532	25x25	0	0	0	1
saccadic	25	533	25x25	334	102	68	1
saccadic	25	534	25x25	668	567	346	1
saccadic	25	535	25x25	1002	1403	983	1
saccadic	25	536	25x25	1336	1509	1071	1
saccadic	25	537	25x25	1670	856	131	1
saccadic	25	538	25x25	2004	695	1	1
saccadic	25	539	25x25	2338	1696	337	1
saccadic	25	540	25x25	2672	1682	514	1
saccadic	25	541	25x25	3006	1075	463	1
saccadic	25	542	25x25	3340	205	510	1
saccadic	25	543	25x25	3674	47	568	1
saccadic	25	544	25x25	4008	455	489	1
saccadic	25	545	25x25	4342	1673	928	1
saccadic	25	546	25x25	4676	1621	864	1
saccadic	25	547	25x25	5010	768	438	1
saccadic	25	548	25x25	5344	213	10	1
saccadic	25	549	25x25	5678	504	292	1
saccadic	25	550	25x25	6012	581	354	1
saccadic	25	551	25x25	6346	758	431	1
saccadic	25	552	25x25	6680	768	433	1
saccadic	26	553	25x25	0	0	0	1
saccadic	26	554	25x25	334	632	325	1
saccadic	26	555	25x25	668	1653	800	1
saccadic	26	556	25x25	1002	1060	566	1
saccadic	26	557	25x25	1336	356	439	1
saccadic	26	558	25x25	1670	3	332	1
saccadic	26	559	25x25	2004	830	448	1
saccadic	26	560	25x25	2338	1621	516	1
saccadic	26	561	25x25	2672	1478	568	1
saccadic	26	562	25x25	3006	1030	657	1
saccadic	26	563	25x25	3340	192	280	1
saccadic	26	564	25x25	3674	671	409	1
saccadic	26	565	25x25	4008	825	453	1
saccadic	26	566	25x25	4342	1103	565	1
saccadic	26	567	25x25	4676	910	514	1
saccadic	26	568	25x25	5010	813	519	1
saccadic	26	569	25x25	5344	938	678	1
saccadic	26	570	25x25	5678	930	556	1
saccadic	26	571	25x25	6012	943	679	1
saccadic	26	572	25x25	6346	953	1053	1
saccadic	26	573	25x25	6680	1055	809	1
saccadic	27	574	25x25	0	0	0	1
saccadic	27	575	25x25	334	430	193	1
saccadic	27	576	25x25	668	1920	853	1
saccadic	27	577	25x25	1002	1043	580	1
saccadic	27	578	25x25	1336	918	551	1
saccadic	27	579	25x25	1670	1098	586	1
saccadic	27	580	25x25	2004	1687	813	1
saccadic	27	581	25x25	2338	509	953	1
saccadic	27	582	25x25	2672	10	794	1
saccadic	27	583	25x25	3006	482	496	1
saccadic	27	584	25x25	3340	1107	146	1
saccadic	27	585	25x25	3674	1179	351	1
saccadic	27	586	25x25	4008	881	1080	1
saccadic	27	587	25x25	4342	17	0	1
saccadic	27	588	25x25	4676	267	255	1
saccadic	27	589	25x25	5010	630	583	1
saccadic	27	590	25x25	5344	968	352	1
saccadic	27	591	25x25	5678	1323	569	1
saccadic	27	592	25x25	6012	1163	529	1
saccadic	27	593	25x25	6346	1148	533	1
saccadic	28	594	25x25	0	0	0	1
saccadic	28	595	25x25	334	11	7	1
saccadic	28	596	25x25	668	1373	784	1
saccadic	28	597	25x25	1002	1365	754	1
saccadic	28	598	25x25	1336	978	535	1
saccadic	28	599	25x25	1670	813	317	1
saccadic	28	600	25x25	2004	828	332	1
saccadic	28	601	25x25	2338	879	386	1
saccadic	28	602	25x25	2672	959	463	1
saccadic	28	603	25x25	3006	974	503	1
saccadic	28	604	25x25	3340	1183	546	1
saccadic	28	605	25x25	3674	1232	648	1
saccadic	28	606	25x25	4008	873	693	1
saccadic	28	607	25x25	4342	934	678	1
saccadic	28	608	25x25	4676	1174	718	1
saccadic	28	609	25x25	5010	913	489	1
saccadic	28	610	25x25	5344	888	453	1
saccadic	28	611	25x25	5678	998	569	1
saccadic	28	612	25x25	6012	811	632	1
saccadic	28	613	25x25	6346	820	759	1
saccadic	28	614	25x25	6680	899	782	1
saccadic	29	615	25x25	0	0	0	1
saccadic	30	616	25x25	334	1220	795	1
saccadic	30	617	25x25	668	1752	948	1
saccadic	30	618	25x25	1002	691	449	1
saccadic	30	619	25x25	1336	743	489	1
saccadic	30	620	25x25	1670	938	476	1
saccadic	30	621	25x25	2004	1663	415	1
saccadic	30	622	25x25	2338	751	235	1
saccadic	30	623	25x25	2672	331	112	1
saccadic	30	624	25x25	3006	431	183	1
saccadic	30	625	25x25	3340	745	387	1
saccadic	30	626	25x25	3674	1020	499	1
saccadic	30	627	25x25	4008	1148	536	1
saccadic	30	628	25x25	4342	1090	548	1
saccadic	30	629	25x25	4676	656	773	1
saccadic	30	630	25x25	5010	682	762	1
saccadic	30	631	25x25	5344	986	579	1
saccadic	30	632	25x25	5678	1130	534	1
saccadic	30	633	25x25	6012	1164	568	1
saccadic	30	634	25x25	6346	1043	628	1
saccadic	30	635	25x25	6680	884	714	1
saccadic	30	636	25x25	7014	898	598	1
saccadic	30	637	25x25	7348	916	593	1
saccadic	30	638	25x25	0	0	0	1
saccadic	30	639	25x25	334	0	0	1
saccadic	30	640	25x25	668	853	602	1
saccadic	30	641	25x25	1002	1458	897	1
saccadic	30	642	25x25	1336	1333	833	1
saccadic	30	643	25x25	1670	803	548	1
saccadic	30	644	25x25	2004	201	296	1
saccadic	30	645	25x25	2338	441	461	1
saccadic	30	646	25x25	2672	713	610	1
saccadic	30	647	25x25	3006	873	578	1
saccadic	30	648	25x25	3340	1143	292	1
saccadic	30	649	25x25	3674	1220	450	1
saccadic	30	650	25x25	4008	1333	1080	1
saccadic	30	651	25x25	4342	975	898	1
saccadic	30	652	25x25	4676	1008	339	1
saccadic	30	653	25x25	5010	978	446	1
saccadic	30	654	25x25	5344	745	1077	1
saccadic	30	655	25x25	5678	621	302	1
saccadic	30	656	25x25	6012	761	312	1
saccadic	30	657	25x25	6346	870	465	1
saccadic	30	658	25x25	6680	903	535	1
VOR	31	659	25x25	0	0	0	1
VOR	31	660	25x25	334	0	0	1
VOR	31	661	25x25	668	27	22	1
VOR	31	662	25x25	1002	82	62	1
VOR	31	663	25x25	1336	140	102	1
VOR	31	664	25x25	1670	182	133	1
VOR	31	665	25x25	2004	262	192	1
VOR	31	666	25x25	2338	318	242	1
VOR	31	667	25x25	2672	371	290	1
VOR	31	668	25x25	3006	424	327	1
VOR	31	669	25x25	3340	465	356	1
VOR	31	670	25x25	3674	499	379	1
VOR	31	671	25x25	4008	551	408	1
VOR	31	672	25x25	4342	580	424	1
VOR	31	673	25x25	4676	637	456	1
VOR	31	674	25x25	5010	736	498	1
VOR	31	675	25x25	5344	831	533	1
VOR	31	676	25x25	5678	901	556	1
VOR	31	677	25x25	6012	933	561	1
VOR	31	678	25x25	6346	953	563	1
VOR	31	679	25x25	6680	963	561	1
VOR	32	680	25x25	0	0	0	1
VOR	32	681	25x25	334	31	26	1
VOR	32	682	25x25	668	63	50	1
VOR	32	683	25x25	1002	102	75	1
VOR	32	684	25x25	1336	153	111	1
VOR	32	685	25x25	1670	202	142	1
VOR	32	686	25x25	2004	251	181	1
VOR	32	687	25x25	2338	278	201	1
VOR	32	688	25x25	2672	316	227	1
VOR	32	689	25x25	3006	355	261	1
VOR	32	690	25x25	3340	417	302	1
VOR	32	691	25x25	3674	471	351	1
VOR	32	692	25x25	4008	562	413	1
VOR	32	693	25x25	4342	667	469	1
VOR	32	694	25x25	4676	811	529	1
VOR	32	695	25x25	5010	868	551	1
VOR	32	696	25x25	5344	896	554	1
VOR	32	697	25x25	5678	938	560	1
VOR	32	698	25x25	6012	964	561	1
VOR	33	699	25x25	0	0	0	1
VOR	33	700	25x25	334	7	12	1
VOR	33	701	25x25	668	56	51	1
VOR	33	702	25x25	1002	101	87	1
VOR	33	703	25x25	1336	137	113	1
VOR	33	704	25x25	1670	182	147	1
VOR	33	705	25x25	2004	236	182	1
VOR	33	706	25x25	2338	290	217	1
VOR	33	707	25x25	2672	338	249	1
VOR	33	708	25x25	3006	381	277	1
VOR	33	709	25x25	3340	412	300	1
VOR	33	710	25x25	3674	440	319	1
VOR	33	711	25x25	4008	440	319	1
VOR	33	712	25x25	4342	456	332	1
VOR	33	713	25x25	4676	491	357	1
VOR	33	714	25x25	5010	531	386	1
VOR	33	715	25x25	5344	571	413	1
VOR	33	716	25x25	5678	612	438	1
VOR	33	717	25x25	6012	686	474	1
VOR	33	718	25x25	6346	768	513	1
VOR	33	719	25x25	6680	841	540	1
VOR	33	720	25x25	7014	881	553	1
VOR	33	721	25x25	7348	923	563	1
VOR	33	722	25x25	7682	950	564	1
VOR	33	723	25x25	8016	958	564	1
VOR	33	724	25x25	8350	960	564	1
VOR	34	725	25x25	0	0	0	1
VOR	34	726	25x25	334	23	16	1
VOR	34	727	25x25	668	75	57	1
VOR	34	728	25x25	1002	115	92	1
VOR	34	729	25x25	1336	157	126	1
VOR	34	730	25x25	1670	200	157	1
VOR	34	731	25x25	2004	248	191	1
VOR	34	732	25x25	2338	298	226	1
VOR	34	733	25x25	2672	335	247	1
VOR	34	734	25x25	3006	392	289	1
VOR	34	735	25x25	3340	457	331	1
VOR	34	736	25x25	3674	502	356	1
VOR	34	737	25x25	4008	592	413	1
VOR	34	738	25x25	4342	687	460	1
VOR	34	739	25x25	4676	799	508	1
VOR	34	740	25x25	5010	865	538	1
VOR	34	741	25x25	5344	904	553	1
VOR	34	742	25x25	5678	934	558	1
VOR	34	743	25x25	6012	958	558	1
VOR	34	744	25x25	6346	960	558	1
VOR	35	745	25x25	0	0	0	1
VOR	35	746	25x25	334	22	21	1
VOR	35	747	25x25	668	81	65	1
VOR	35	748	25x25	1002	128	102	1
VOR	35	749	25x25	1336	163	127	1
VOR	35	750	25x25	1670	187	147	1
VOR	35	751	25x25	2004	226	181	1
VOR	35	752	25x25	2338	268	212	1
VOR	35	753	25x25	2672	313	241	1
VOR	35	754	25x25	3006	366	276	1
VOR	35	755	25x25	3340	410	304	1
VOR	35	756	25x25	3674	457	332	1
VOR	35	757	25x25	4008	497	359	1
VOR	35	758	25x25	4342	542	384	1
VOR	35	759	25x25	4676	581	408	1
VOR	35	760	25x25	5010	640	438	1
VOR	35	761	25x25	5344	696	465	1
VOR	35	762	25x25	5678	763	498	1
VOR	35	763	25x25	6012	841	528	1
VOR	35	764	25x25	6346	928	556	1
VOR	35	765	25x25	6680	961	559	1
VOR	35	766	25x25	7014	964	559	1
VOR	36	767	25x25	0	0	0	1
VOR	36	768	25x25	334	12	20	1
VOR	36	769	25x25	668	52	57	1
VOR	36	770	25x25	1002	93	87	1
VOR	36	771	25x25	1336	138	125	1
VOR	36	772	25x25	1670	190	162	1
VOR	36	773	25x25	2004	246	200	1
VOR	36	774	25x25	2338	331	256	1
VOR	36	775	25x25	2672	397	309	1
VOR	36	776	25x25	3006	445	344	1
VOR	36	777	25x25	3340	507	380	1
VOR	36	778	25x25	3674	580	424	1
VOR	36	779	25x25	4008	647	468	1
VOR	36	780	25x25	4342	698	500	1
VOR	36	781	25x25	4676	760	528	1
VOR	36	782	25x25	5010	803	543	1
VOR	36	783	25x25	5344	864	559	1
VOR	36	784	25x25	5678	925	568	1
VOR	36	785	25x25	6012	944	568	1
VOR	36	786	25x25	6346	946	568	1
VOR	36	787	25x25	6680	948	568	1
VOR	36	788	25x25	7014	960	558	1
VOR	37	789	25x25	0	0	0	1
VOR	37	790	25x25	334	7	8	1
VOR	37	791	25x25	668	36	27	1
VOR	37	792	25x25	1002	75	55	1
VOR	37	793	25x25	1336	110	78	1
VOR	37	794	25x25	1670	162	107	1
VOR	37	795	25x25	2004	216	137	1
VOR	37	796	25x25	2338	277	171	1
VOR	37	797	25x25	2672	306	193	1
VOR	37	798	25x25	3006	360	227	1
VOR	37	799	25x25	3340	416	262	1
VOR	37	800	25x25	3674	474	299	1
VOR	37	801	25x25	4008	501	319	1
VOR	37	802	25x25	4342	535	346	1
VOR	37	803	25x25	4676	579	372	1
VOR	37	804	25x25	5010	627	404	1
VOR	37	805	25x25	5344	667	435	1
VOR	37	806	25x25	5678	719	473	1
VOR	37	807	25x25	6012	765	496	1
VOR	37	808	25x25	6346	794	510	1
VOR	37	809	25x25	6680	814	518	1
VOR	37	810	25x25	7014	853	533	1
VOR	37	811	25x25	7348	913	545	1
VOR	37	812	25x25	7682	940	548	1
VOR	37	813	25x25	8016	961	553	1
VOR	37	814	25x25	8350	963	553	1
VOR	38	815	25x25	0	0	0	1
VOR	38	816	25x25	334	10	11	1
VOR	38	817	25x25	668	42	37	1
VOR	38	818	25x25	1002	72	61	1
VOR	38	819	25x25	1336	125	97	1
VOR	38	820	25x25	1670	158	118	1
VOR	38	821	25x25	2004	210	148	1
VOR	38	822	25x25	2338	240	163	1
VOR	38	823	25x25	2672	282	192	1
VOR	38	824	25x25	3006	336	229	1
VOR	38	825	25x25	3340	390	260	1
VOR	38	826	25x25	3674	434	292	1
VOR	38	827	25x25	4008	501	335	1
VOR	38	828	25x25	4342	561	374	1
VOR	38	829	25x25	4676	651	434	1
VOR	38	830	25x25	5010	753	485	1
VOR	38	831	25x25	5344	834	518	1
VOR	38	832	25x25	5678	939	546	1
VOR	38	833	25x25	6012	951	548	1
VOR	38	834	25x25	6346	960	549	1
VOR	38	835	25x25	6680	964	549	1
VOR	38	836	25x25	7014	966	549	1
VOR	39	837	25x25	0	0	0	1
VOR	39	838	25x25	334	13	8	1
VOR	39	839	25x25	668	43	35	1
VOR	39	840	25x25	1002	72	60	1
VOR	39	841	25x25	1336	112	92	1
VOR	39	842	25x25	1670	157	127	1
VOR	39	843	25x25	2004	192	161	1
VOR	39	844	25x25	2338	253	209	1
VOR	39	845	25x25	2672	298	244	1
VOR	39	846	25x25	3006	364	289	1
VOR	39	847	25x25	3340	436	336	1
VOR	39	848	25x25	3674	494	371	1
VOR	39	849	25x25	4008	547	404	1
VOR	39	850	25x25	4342	622	438	1
VOR	39	851	25x25	4676	682	465	1
VOR	39	852	25x25	5010	730	489	1
VOR	39	853	25x25	5344	783	511	1
VOR	39	854	25x25	5678	856	538	1
VOR	39	855	25x25	6012	918	546	1
VOR	39	856	25x25	6346	938	549	1
VOR	39	857	25x25	6680	961	558	1
VOR	39	858	25x25	7014	964	558	1
VOR	40	859	25x25	0	0	0	1
VOR	40	860	25x25	334	3	2	1
VOR	40	861	25x25	668	27	23	1
VOR	40	862	25x25	1002	51	47	1
VOR	40	863	25x25	1336	87	77	1
VOR	40	864	25x25	1670	116	106	1
VOR	40	865	25x25	2004	153	136	1
VOR	40	866	25x25	2338	227	177	1
VOR	40	867	25x25	2672	317	224	1
VOR	40	868	25x25	3006	399	265	1
VOR	40	869	25x25	3340	437	290	1
VOR	40	870	25x25	3674	507	334	1
VOR	40	871	25x25	4008	554	361	1
VOR	40	872	25x25	4342	619	409	1
VOR	40	873	25x25	4676	685	456	1
VOR	40	874	25x25	5010	763	508	1
VOR	40	875	25x25	5344	850	546	1
VOR	40	876	25x25	5678	899	556	1
VOR	40	877	25x25	6012	948	563	1
VOR	40	878	25x25	6346	959	563	1
VOR	40	879	25x25	6680	961	563	1
saccadic	41	880	50x50	0	0	0	1
saccadic	41	881	50x50	334	0	0	1
saccadic	41	882	50x50	668	644	309	1
saccadic	41	883	50x50	1002	1085	434	1
saccadic	41	884	50x50	1336	1920	608	1
saccadic	41	885	50x50	1670	1282	613	1
saccadic	41	886	50x50	2004	251	252	1
saccadic	41	887	50x50	2338	698	573	1
saccadic	41	888	50x50	2672	1034	510	1
saccadic	41	889	50x50	3006	1162	568	1
saccadic	41	890	50x50	3340	976	553	1
saccadic	41	891	50x50	3674	733	518	1
saccadic	41	892	50x50	4008	1025	638	1
saccadic	41	893	50x50	4342	980	574	1
saccadic	41	894	50x50	4676	971	570	1
saccadic	41	895	50x50	5010	959	570	1
saccadic	42	896	50x50	0	0	0	1
saccadic	42	897	50x50	334	35	27	1
saccadic	42	898	50x50	668	1588	803	1
saccadic	42	899	50x50	1002	1150	583	1
saccadic	42	900	50x50	1336	916	720	1
saccadic	42	901	50x50	1670	665	637	1
saccadic	42	902	50x50	2004	993	519	1
saccadic	42	903	50x50	2338	1040	504	1
saccadic	42	904	50x50	2672	919	595	1
saccadic	42	905	50x50	3006	900	602	1
saccadic	42	906	50x50	3340	985	596	1
saccadic	42	907	50x50	3674	966	556	1
saccadic	42	908	50x50	4008	938	583	1
saccadic	43	909	50x50	0	0	0	1
saccadic	43	910	50x50	334	22	22	1
saccadic	43	911	50x50	668	639	326	1
saccadic	43	912	50x50	1002	879	372	1
saccadic	43	913	50x50	1336	1163	524	1
saccadic	43	914	50x50	1670	1028	503	1
saccadic	43	915	50x50	2004	943	529	1
saccadic	43	916	50x50	2338	931	558	1
saccadic	43	917	50x50	2672	965	576	1
saccadic	44	918	50x50	0	0	0	1
saccadic	44	919	50x50	334	272	130	1
saccadic	44	920	50x50	668	708	306	1
saccadic	44	921	50x50	1002	1900	634	1
saccadic	44	922	50x50	1336	1338	516	1
saccadic	44	923	50x50	1670	776	414	1
saccadic	44	924	50x50	2004	823	504	1
saccadic	44	925	50x50	2338	975	603	1
saccadic	44	926	50x50	2672	971	589	1
saccadic	44	927	50x50	3006	974	564	1
saccadic	45	928	50x50	0	0	0	1
saccadic	45	929	50x50	334	72	7	1
saccadic	45	930	50x50	668	1323	167	1
saccadic	45	931	50x50	1002	1878	446	1
saccadic	45	932	50x50	1336	1743	718	1
saccadic	45	933	50x50	1670	1030	395	1
saccadic	45	934	50x50	2004	963	483	1
saccadic	45	935	50x50	2338	1098	638	1
saccadic	45	936	50x50	2672	825	655	1
saccadic	45	937	50x50	3006	998	511	1
saccadic	45	938	50x50	3340	986	543	1
saccadic	45	939	50x50	3674	953	561	1
saccadic	46	940	50x50	0	0	0	1
saccadic	46	941	50x50	334	36	31	1
saccadic	46	942	50x50	668	619	116	1
saccadic	46	943	50x50	1002	1758	297	1
saccadic	46	944	50x50	1336	1892	545	1
saccadic	46	945	50x50	1670	1513	576	1
saccadic	46	946	50x50	2004	612	553	1
saccadic	46	947	50x50	2338	691	608	1
saccadic	46	948	50x50	2672	873	483	1
saccadic	46	949	50x50	3006	1052	529	1
saccadic	46	950	50x50	3340	1039	617	1
saccadic	46	951	50x50	3674	913	554	1
saccadic	46	952	50x50	4008	901	555	1
saccadic	46	953	50x50	4342	1140	588	1
saccadic	46	954	50x50	4676	1023	505	1
saccadic	46	955	50x50	5010	896	448	1
saccadic	46	956	50x50	5344	980	619	1
saccadic	46	957	50x50	5678	983	623	1
saccadic	47	958	50x50	0	0	0	1
saccadic	47	959	50x50	334	0	0	1
saccadic	47	960	50x50	668	0	0	1
saccadic	47	961	50x50	1002	365	192	1
saccadic	47	962	50x50	1336	1023	325	1
saccadic	47	963	50x50	1670	1614	384	1
saccadic	47	964	50x50	2004	1263	623	1
saccadic	47	965	50x50	2338	1041	964	1
saccadic	47	966	50x50	2672	986	668	1
saccadic	47	967	50x50	3006	1397	354	1
saccadic	47	968	50x50	3340	1198	264	1
saccadic	47	969	50x50	3674	843	411	1
saccadic	47	970	50x50	4008	871	441	1
saccadic	47	971	50x50	4342	870	478	1
saccadic	47	972	50x50	4676	926	598	1
saccadic	47	973	50x50	5010	958	713	1
saccadic	47	974	50x50	5344	928	342	1
saccadic	47	975	50x50	5678	1039	241	1
saccadic	47	976	50x50	6012	1178	385	1
saccadic	47	977	50x50	6346	804	727	1
saccadic	47	978	50x50	6680	894	655	1
saccadic	47	979	50x50	7014	889	603	1
saccadic	47	980	50x50	7348	930	546	1
saccadic	48	981	50x50	0	0	0	1
saccadic	48	982	50x50	334	0	0	1
saccadic	48	983	50x50	668	809	720	1
saccadic	48	984	50x50	1002	1746	1060	1
saccadic	48	985	50x50	1336	1673	1056	1
saccadic	48	986	50x50	1670	1564	956	1
saccadic	48	987	50x50	2004	1283	827	1
saccadic	48	988	50x50	2338	1049	617	1
saccadic	48	989	50x50	2672	919	445	1
saccadic	48	990	50x50	3006	1218	384	1
saccadic	48	991	50x50	3340	758	881	1
saccadic	48	992	50x50	3674	6	1078	1
saccadic	48	993	50x50	4008	788	849	1
saccadic	48	994	50x50	4342	1098	775	1
saccadic	48	995	50x50	4676	1083	608	1
saccadic	48	996	50x50	5010	933	540	1
saccadic	48	997	50x50	5344	895	523	1
saccadic	48	998	50x50	5678	1157	718	1
saccadic	48	999	50x50	6012	1109	685	1
saccadic	49	1000	50x50	0	0	0	1
saccadic	49	1001	50x50	334	783	365	1
saccadic	49	1002	50x50	668	1793	888	1
saccadic	49	1003	50x50	1002	963	529	1
saccadic	49	1004	50x50	1336	248	42	1
saccadic	49	1005	50x50	1670	286	312	1
saccadic	49	1006	50x50	2004	630	252	1
saccadic	49	1007	50x50	2338	1920	395	1
saccadic	49	1008	50x50	2672	1677	693	1
saccadic	49	1009	50x50	3006	1368	491	1
saccadic	49	1010	50x50	3340	729	600	1
saccadic	49	1011	50x50	3674	546	750	1
saccadic	49	1012	50x50	4008	948	302	1
saccadic	49	1013	50x50	4342	1382	357	1
saccadic	49	1014	50x50	4676	1544	739	1
saccadic	49	1015	50x50	5010	1154	518	1
saccadic	49	1016	50x50	5344	596	171	1
saccadic	49	1017	50x50	5678	858	372	1
saccadic	49	1018	50x50	6012	994	540	1
saccadic	49	1019	50x50	6346	1050	652	1
saccadic	49	1020	50x50	6680	1018	658	1
saccadic	49	1021	50x50	7014	914	579	1
saccadic	49	1022	50x50	7348	883	566	1
saccadic	50	1023	50x50	0	0	0	1
saccadic	50	1024	50x50	334	193	108	1
saccadic	50	1025	50x50	668	1910	1080	1
saccadic	50	1026	50x50	1002	1309	869	1
saccadic	50	1027	50x50	1336	990	783	1
saccadic	50	1028	50x50	1670	896	536	1
saccadic	50	1029	50x50	2004	1200	205	1
saccadic	50	1030	50x50	2338	935	524	1
saccadic	50	1031	50x50	2672	347	943	1
saccadic	50	1032	50x50	3006	594	768	1
saccadic	50	1033	50x50	3340	799	595	1
saccadic	50	1034	50x50	3674	1334	375	1
saccadic	50	1035	50x50	4008	713	738	1
saccadic	50	1036	50x50	4342	681	782	1
saccadic	50	1037	50x50	4676	809	689	1
saccadic	50	1038	50x50	5010	1028	478	1
saccadic	50	1039	50x50	5344	1378	361	1
VOR	51	1040	50x50	0	0	0	1
VOR	51	1041	50x50	334	0	0	1
VOR	51	1042	50x50	668	85	70	1
VOR	51	1043	50x50	1002	133	105	1
VOR	51	1044	50x50	1336	201	155	1
VOR	51	1045	50x50	1670	270	196	1
VOR	51	1046	50x50	2004	385	257	1
VOR	51	1047	50x50	2338	472	307	1
VOR	51	1048	50x50	2672	612	380	1
VOR	51	1049	50x50	3006	716	438	1
VOR	51	1050	50x50	3340	828	499	1
VOR	51	1051	50x50	3674	918	543	1
VOR	51	1052	50x50	4008	958	558	1
VOR	51	1053	50x50	4342	973	560	1
VOR	51	1054	50x50	4676	978	563	1
VOR	52	1055	50x50	0	0	0	1
VOR	52	1056	50x50	334	0	27	1
VOR	52	1057	50x50	668	0	42	1
VOR	52	1058	50x50	1002	92	146	1
VOR	52	1059	50x50	1336	231	236	1
VOR	52	1060	50x50	1670	387	327	1
VOR	52	1061	50x50	2004	536	403	1
VOR	52	1062	50x50	2338	665	434	1
VOR	52	1063	50x50	2672	848	523	1
VOR	52	1064	50x50	3006	944	578	1
VOR	52	1065	50x50	3340	950	578	1
VOR	52	1066	50x50	3674	963	571	1
VOR	53	1067	50x50	0	0	0	1
VOR	53	1068	50x50	334	0	0	1
VOR	53	1069	50x50	668	7	5	1
VOR	53	1070	50x50	1002	142	66	1
VOR	53	1071	50x50	1336	241	113	1
VOR	53	1072	50x50	1670	302	156	1
VOR	53	1073	50x50	2004	335	197	1
VOR	53	1074	50x50	2338	384	252	1
VOR	53	1075	50x50	2672	400	275	1
VOR	53	1076	50x50	3006	439	330	1
VOR	53	1077	50x50	3340	587	413	1
VOR	53	1078	50x50	3674	597	423	1
VOR	53	1079	50x50	4008	652	445	1
VOR	53	1080	50x50	4342	744	488	1
VOR	53	1081	50x50	4676	774	500	1
VOR	53	1082	50x50	5010	870	540	1
VOR	53	1083	50x50	5344	908	563	1
VOR	53	1084	50x50	5678	934	578	1
VOR	53	1085	50x50	6012	960	580	1
VOR	54	1086	50x50	0	0	0	1
VOR	54	1087	50x50	334	0	0	1
VOR	54	1088	50x50	668	22	31	1
VOR	54	1089	50x50	1002	102	128	1
VOR	54	1090	50x50	1336	155	190	1
VOR	54	1091	50x50	1670	203	216	1
VOR	54	1092	50x50	2004	282	271	1
VOR	54	1093	50x50	2338	367	329	1
VOR	54	1094	50x50	2672	444	382	1
VOR	54	1095	50x50	3006	457	389	1
VOR	54	1096	50x50	3340	575	454	1
VOR	54	1097	50x50	3674	581	458	1
VOR	54	1098	50x50	4008	647	490	1
VOR	54	1099	50x50	4342	698	503	1
VOR	54	1100	50x50	4676	784	524	1
VOR	54	1101	50x50	5010	848	553	1
VOR	54	1102	50x50	5344	914	569	1
VOR	54	1103	50x50	5678	960	583	1
VOR	55	1104	50x50	0	0	0	1
VOR	55	1105	50x50	334	17	17	1
VOR	55	1106	50x50	668	72	41	1
VOR	55	1107	50x50	1002	125	67	1
VOR	55	1108	50x50	1336	173	101	1
VOR	55	1109	50x50	1670	231	147	1
VOR	55	1110	50x50	2004	282	181	1
VOR	55	1111	50x50	2338	342	217	1
VOR	55	1112	50x50	2672	396	245	1
VOR	55	1113	50x50	3006	442	272	1
VOR	55	1114	50x50	3340	492	301	1
VOR	55	1115	50x50	3674	532	327	1
VOR	55	1116	50x50	4008	564	347	1
VOR	55	1117	50x50	4342	656	399	1
VOR	55	1118	50x50	4676	687	423	1
VOR	55	1119	50x50	5010	734	444	1
VOR	55	1120	50x50	5344	806	476	1
VOR	55	1121	50x50	5678	858	505	1
VOR	55	1122	50x50	6012	903	533	1
VOR	55	1123	50x50	6346	904	546	1
VOR	55	1124	50x50	6680	924	553	1
VOR	55	1125	50x50	7014	968	568	1
VOR	56	1126	50x50	0	0	0	1
VOR	56	1127	50x50	334	0	0	1
VOR	56	1128	50x50	668	7	10	1
VOR	56	1129	50x50	1002	32	22	1
VOR	56	1130	50x50	1336	53	40	1
VOR	56	1131	50x50	1670	77	60	1
VOR	56	1132	50x50	2004	121	86	1
VOR	56	1133	50x50	2338	146	105	1
VOR	56	1134	50x50	2672	168	123	1
VOR	56	1135	50x50	3006	202	147	1
VOR	56	1136	50x50	3340	242	172	1
VOR	56	1137	50x50	3674	273	191	1
VOR	56	1138	50x50	4008	311	216	1
VOR	56	1139	50x50	4342	349	244	1
VOR	56	1140	50x50	4676	396	280	1
VOR	56	1141	50x50	5010	445	312	1
VOR	56	1142	50x50	5344	484	342	1
VOR	56	1143	50x50	5678	536	377	1
VOR	56	1144	50x50	6012	577	408	1
VOR	56	1145	50x50	6346	645	451	1
VOR	56	1146	50x50	6680	703	484	1
VOR	56	1147	50x50	7014	753	510	1
VOR	56	1148	50x50	7348	826	545	1
VOR	56	1149	50x50	7682	873	564	1
VOR	56	1150	50x50	8016	923	580	1
VOR	56	1151	50x50	8350	939	585	1
VOR	56	1152	50x50	8684	968	585	1
VOR	57	1153	50x50	0	0	0	1
VOR	57	1154	50x50	334	0	0	1
VOR	57	1155	50x50	668	8	5	1
VOR	57	1156	50x50	1002	36	22	1
VOR	57	1157	50x50	1336	66	47	1
VOR	57	1158	50x50	1670	116	80	1
VOR	57	1159	50x50	2004	161	102	1
VOR	57	1160	50x50	2338	226	142	1
VOR	57	1161	50x50	2672	278	175	1
VOR	57	1162	50x50	3006	323	204	1
VOR	57	1163	50x50	3340	377	237	1
VOR	57	1164	50x50	3674	431	269	1
VOR	57	1165	50x50	4008	471	296	1
VOR	57	1166	50x50	4342	532	339	1
VOR	57	1167	50x50	4676	599	374	1
VOR	57	1168	50x50	5010	654	396	1
VOR	57	1169	50x50	5344	684	413	1
VOR	57	1170	50x50	5678	734	439	1
VOR	57	1171	50x50	6012	813	490	1
VOR	57	1172	50x50	6346	868	528	1
VOR	57	1173	50x50	6680	898	548	1
VOR	57	1174	50x50	7014	938	578	1
VOR	57	1175	50x50	7348	958	580	1
VOR	57	1176	50x50	7682	963	580	1
VOR	58	1177	50x50	0	0	0	1
VOR	58	1178	50x50	334	0	0	1
VOR	58	1179	50x50	668	7	5	1
VOR	58	1180	50x50	1002	41	35	1
VOR	58	1181	50x50	1336	70	70	1
VOR	58	1182	50x50	1670	116	112	1
VOR	58	1183	50x50	2004	182	158	1
VOR	58	1184	50x50	2338	222	187	1
VOR	58	1185	50x50	2672	291	232	1
VOR	58	1186	50x50	3006	337	262	1
VOR	58	1187	50x50	3340	377	290	1
VOR	58	1188	50x50	3674	419	325	1
VOR	58	1189	50x50	4008	470	364	1
VOR	58	1190	50x50	4342	527	403	1
VOR	58	1191	50x50	4676	586	436	1
VOR	58	1192	50x50	5010	649	468	1
VOR	58	1193	50x50	5344	695	494	1
VOR	58	1194	50x50	5678	755	523	1
VOR	58	1195	50x50	6012	828	551	1
VOR	58	1196	50x50	6346	914	579	1
VOR	58	1197	50x50	6680	933	583	1
VOR	58	1198	50x50	7014	966	583	1
VOR	59	1199	50x50	0	0	0	1
VOR	59	1200	50x50	334	1	7	1
VOR	59	1201	50x50	668	26	30	1
VOR	59	1202	50x50	1002	82	66	1
VOR	59	1203	50x50	1336	121	93	1
VOR	59	1204	50x50	1670	171	127	1
VOR	59	1205	50x50	2004	218	162	1
VOR	59	1206	50x50	2338	266	196	1
VOR	59	1207	50x50	2672	323	227	1
VOR	59	1208	50x50	3006	379	256	1
VOR	59	1209	50x50	3340	421	281	1
VOR	59	1210	50x50	3674	466	309	1
VOR	59	1211	50x50	4008	510	339	1
VOR	59	1212	50x50	4342	559	371	1
VOR	59	1213	50x50	4676	635	405	1
VOR	59	1214	50x50	5010	716	445	1
VOR	59	1215	50x50	5344	775	471	1
VOR	59	1216	50x50	5678	840	503	1
VOR	59	1217	50x50	6012	909	536	1
VOR	59	1218	50x50	6346	958	559	1
VOR	59	1219	50x50	6680	971	566	1
VOR	59	1220	50x50	7014	976	569	1
VOR	60	1221	50x50	0	0	0	1
VOR	60	1222	50x50	334	17	21	1
VOR	60	1223	50x50	668	58	57	1
VOR	60	1224	50x50	1002	112	100	1
VOR	60	1225	50x50	1336	176	153	1
VOR	60	1226	50x50	1670	212	182	1
VOR	60	1227	50x50	2004	272	216	1
VOR	60	1228	50x50	2338	342	257	1
VOR	60	1229	50x50	2672	390	290	1
VOR	60	1230	50x50	3006	431	321	1
VOR	60	1231	50x50	3340	494	359	1
VOR	60	1232	50x50	3674	552	401	1
VOR	60	1233	50x50	4008	597	429	1
VOR	60	1234	50x50	4342	640	455	1
VOR	60	1235	50x50	4676	681	478	1
VOR	60	1236	50x50	5010	733	506	1
VOR	60	1237	50x50	5344	808	539	1
VOR	60	1238	50x50	5678	876	561	1
VOR	60	1239	50x50	6012	901	568	1
VOR	60	1240	50x50	6346	936	573	1
VOR	60	1241	50x50	6680	968	573	1
saccadic	61	1242	100x100	0	0	0	1
saccadic	61	1243	100x100	334	0	0	1
saccadic	61	1244	100x100	668	93	97	1
saccadic	61	1245	100x100	1002	1025	943	1
saccadic	61	1246	100x100	1336	1089	858	1
saccadic	61	1247	100x100	1670	442	239	1
saccadic	61	1248	100x100	2004	646	302	1
saccadic	61	1249	100x100	2338	946	516	1
saccadic	61	1250	100x100	2672	986	566	1
saccadic	62	1251	100x100	0	0	0	1
saccadic	62	1252	100x100	334	0	0	1
saccadic	62	1253	100x100	668	10	5	1
saccadic	62	1254	100x100	1002	894	684	1
saccadic	62	1255	100x100	1336	1349	1012	1
saccadic	62	1256	100x100	1670	874	715	1
saccadic	62	1257	100x100	2004	703	474	1
saccadic	62	1258	100x100	2338	896	505	1
saccadic	62	1259	100x100	2672	1005	578	1
saccadic	63	1260	100x100	0	0	0	1
saccadic	63	1261	100x100	334	0	0	1
saccadic	63	1262	100x100	668	635	157	1
saccadic	63	1263	100x100	1002	875	183	1
saccadic	63	1264	100x100	1336	1344	883	1
saccadic	63	1265	100x100	1670	627	397	1
saccadic	63	1266	100x100	2004	770	510	1
saccadic	63	1267	100x100	2338	896	604	1
saccadic	63	1268	100x100	2672	939	604	1
saccadic	64	1269	100x100	0	0	0	1
saccadic	64	1270	100x100	334	173	141	1
saccadic	64	1271	100x100	668	696	559	1
saccadic	64	1272	100x100	1002	667	357	1
saccadic	64	1273	100x100	1336	925	52	1
saccadic	64	1274	100x100	1670	515	518	1
saccadic	64	1275	100x100	2004	931	486	1
saccadic	64	1276	100x100	2338	1088	561	1
saccadic	64	1277	100x100	2672	954	558	1
saccadic	65	1278	100x100	0	0	0	1
saccadic	65	1279	100x100	334	0	0	1
saccadic	65	1280	100x100	668	868	225	1
saccadic	65	1281	100x100	1002	1036	272	1
saccadic	65	1282	100x100	1336	925	553	1
saccadic	65	1283	100x100	1670	971	593	1
saccadic	66	1284	100x100	0	0	0	1
saccadic	66	1285	100x100	334	42	73	1
saccadic	66	1286	100x100	668	660	735	1
saccadic	66	1287	100x100	1002	670	752	1
saccadic	66	1288	100x100	1336	1858	187	1
saccadic	66	1289	100x100	1670	1778	57	1
saccadic	66	1290	100x100	2004	1108	598	1
saccadic	66	1291	100x100	2338	850	594	1
saccadic	66	1292	100x100	2672	646	571	1
saccadic	66	1293	100x100	3006	507	453	1
saccadic	66	1294	100x100	3340	656	523	1
saccadic	66	1295	100x100	3674	773	544	1
saccadic	66	1296	100x100	4008	968	599	1
saccadic	66	1297	100x100	4342	1018	613	1
saccadic	67	1298	100x100	0	0	0	1
saccadic	67	1299	100x100	334	0	0	1
saccadic	67	1300	100x100	668	507	47	1
saccadic	67	1301	100x100	1002	958	118	1
saccadic	67	1302	100x100	1336	950	220	1
saccadic	67	1303	100x100	1670	760	486	1
saccadic	67	1304	100x100	2004	302	818	1
saccadic	67	1305	100x100	2338	1149	187	1
saccadic	67	1306	100x100	2672	1153	183	1
saccadic	67	1307	100x100	3006	823	625	1
saccadic	67	1308	100x100	3340	1030	304	1
saccadic	67	1309	100x100	3674	1038	529	1
saccadic	67	1310	100x100	4008	1030	598	1
saccadic	68	1311	100x100	0	0	0	1
saccadic	68	1312	100x100	334	0	0	1
saccadic	68	1313	100x100	668	417	234	1
saccadic	68	1314	100x100	1002	1182	400	1
saccadic	68	1315	100x100	1336	1217	918	1
saccadic	68	1316	100x100	1670	1198	837	1
saccadic	68	1317	100x100	2004	1174	280	1
saccadic	68	1318	100x100	2338	800	724	1
saccadic	68	1319	100x100	2672	973	540	1
saccadic	68	1320	100x100	3006	998	546	1
saccadic	68	1321	100x100	3340	969	642	1
saccadic	68	1322	100x100	3674	961	643	1
saccadic	68	1323	100x100	4008	1239	392	1
saccadic	68	1324	100x100	4342	1233	416	1
saccadic	68	1325	100x100	4676	666	784	1
saccadic	68	1326	100x100	5010	604	584	1
saccadic	68	1327	100x100	5344	993	693	1
saccadic	69	1328	100x100	0	0	0	1
saccadic	69	1329	100x100	334	298	85	1
saccadic	69	1330	100x100	668	743	151	1
saccadic	69	1331	100x100	1002	1701	967	1
saccadic	69	1332	100x100	1336	1468	902	1
saccadic	69	1333	100x100	1670	905	533	1
saccadic	69	1334	100x100	2004	662	261	1
saccadic	69	1335	100x100	2338	770	529	1
saccadic	69	1336	100x100	2672	955	635	1
saccadic	69	1337	100x100	3006	969	613	1
saccadic	69	1338	100x100	3340	1063	540	1
saccadic	70	1339	100x100	0	0	0	1
saccadic	70	1340	100x100	334	37	8	1
saccadic	70	1341	100x100	668	1348	609	1
saccadic	70	1342	100x100	1002	1280	663	1
saccadic	70	1343	100x100	1336	953	468	1
saccadic	70	1344	100x100	1670	718	787	1
saccadic	70	1345	100x100	2004	863	270	1
saccadic	70	1346	100x100	2338	1055	464	1
saccadic	70	1347	100x100	2672	913	809	1
saccadic	70	1348	100x100	3006	1063	556	1
saccadic	70	1349	100x100	3340	886	630	1
saccadic	70	1350	100x100	3674	921	596	1
saccadic	70	1351	100x100	4008	949	588	1
saccadic	70	1352	100x100	4342	955	588	1
VOR	71	1353	100x100	0	0	0	1
VOR	71	1354	100x100	0.334	0	0	1
VOR	71	1355	100x100	0.668	0	0	1
VOR	71	1356	100x100	1.002	31	52	1
VOR	71	1357	100x100	1.336	97	122	1
VOR	71	1358	100x100	1.67	156	202	1
VOR	71	1359	100x100	2.004	207	262	1
VOR	71	1360	100x100	2.338	292	326	1
VOR	71	1361	100x100	2.672	370	394	1
VOR	71	1362	100x100	3.006	462	444	1
VOR	71	1363	100x100	3.34	617	508	1
VOR	71	1364	100x100	3.674	796	559	1
VOR	71	1365	100x100	4.008	945	596	1
VOR	71	1366	100x100	4.342	968	598	1
VOR	71	1367	100x100	4.676	974	598	1
VOR	72	1368	100x100	0	0	0	1
VOR	72	1369	100x100	334	0	0	1
VOR	72	1370	100x100	668	1	20	1
VOR	72	1371	100x100	1002	32	47	1
VOR	72	1372	100x100	1336	77	77	1
VOR	72	1373	100x100	1670	112	102	1
VOR	72	1374	100x100	2004	167	148	1
VOR	72	1375	100x100	2338	240	227	1
VOR	72	1376	100x100	2672	273	255	1
VOR	72	1377	100x100	3006	323	291	1
VOR	72	1378	100x100	3340	405	342	1
VOR	72	1379	100x100	3674	467	389	1
VOR	72	1380	100x100	4008	567	448	1
VOR	72	1381	100x100	4342	607	468	1
VOR	72	1382	100x100	4676	738	528	1
VOR	72	1383	100x100	5010	858	578	1
VOR	72	1384	100x100	5344	930	590	1
VOR	72	1385	100x100	5678	950	593	1
VOR	72	1386	100x100	6012	967	593	1
VOR	73	1387	100x100	0	0	0	1
VOR	73	1388	100x100	334	0	0	1
VOR	73	1389	100x100	668	7	12	1
VOR	73	1390	100x100	1002	52	55	1
VOR	73	1391	100x100	1336	185	140	1
VOR	73	1392	100x100	1670	243	162	1
VOR	73	1393	100x100	2004	337	217	1
VOR	73	1394	100x100	2338	432	265	1
VOR	73	1395	100x100	2672	497	292	1
VOR	73	1396	100x100	3006	560	339	1
VOR	73	1397	100x100	3340	637	385	1
VOR	73	1398	100x100	3674	711	435	1
VOR	73	1399	100x100	4008	769	478	1
VOR	73	1400	100x100	4342	833	514	1
VOR	73	1401	100x100	4676	924	563	1
VOR	73	1402	100x100	5010	968	595	1
VOR	74	1403	100x100	0	0	0	1
VOR	74	1404	100x100	334	0	0	1
VOR	74	1405	100x100	668	72	65	1
VOR	74	1406	100x100	1002	96	78	1
VOR	74	1407	100x100	1336	157	130	1
VOR	74	1408	100x100	1670	238	192	1
VOR	74	1409	100x100	2004	322	259	1
VOR	74	1410	100x100	2338	391	305	1
VOR	74	1411	100x100	2672	427	334	1
VOR	74	1412	100x100	3006	505	380	1
VOR	74	1413	100x100	3340	585	433	1
VOR	74	1414	100x100	3674	708	498	1
VOR	74	1415	100x100	4008	758	525	1
VOR	74	1416	100x100	4342	820	549	1
VOR	74	1417	100x100	4676	878	573	1
VOR	74	1418	100x100	5010	976	607	1
VOR	75	1419	100x100	0	0	0	1
VOR	75	1420	100x100	334	0	0	1
VOR	75	1421	100x100	668	0	0	1
VOR	75	1422	100x100	1002	8	7	1
VOR	75	1423	100x100	1336	43	41	1
VOR	75	1424	100x100	1670	86	77	1
VOR	75	1425	100x100	2004	132	128	1
VOR	75	1426	100x100	2338	182	170	1
VOR	75	1427	100x100	2672	282	229	1
VOR	75	1428	100x100	3006	323	247	1
VOR	75	1429	100x100	3340	374	292	1
VOR	75	1430	100x100	3674	427	325	1
VOR	75	1431	100x100	4008	472	351	1
VOR	75	1432	100x100	4342	472	351	1
VOR	75	1433	100x100	4676	526	392	1
VOR	75	1434	100x100	5010	582	429	1
VOR	75	1435	100x100	5344	647	461	1
VOR	75	1436	100x100	5678	687	481	1
VOR	75	1437	100x100	6012	748	513	1
VOR	75	1438	100x100	6346	819	548	1
VOR	75	1439	100x100	6680	896	589	1
VOR	75	1440	100x100	7014	938	599	1
VOR	75	1441	100x100	7348	960	599	1
VOR	76	1442	100x100	0	0	0	1
VOR	76	1443	100x100	334	0	0	1
VOR	76	1444	100x100	668	35	63	1
VOR	76	1445	100x100	1002	106	102	1
VOR	76	1446	100x100	1336	140	131	1
VOR	76	1447	100x100	1670	206	177	1
VOR	76	1448	100x100	2004	256	206	1
VOR	76	1449	100x100	2338	331	257	1
VOR	76	1450	100x100	2672	407	307	1
VOR	76	1451	100x100	3006	492	364	1
VOR	76	1452	100x100	3340	594	430	1
VOR	76	1453	100x100	3674	664	460	1
VOR	76	1454	100x100	4008	760	508	1
VOR	76	1455	100x100	4342	884	561	1
VOR	76	1456	100x100	4676	973	589	1
VOR	76	1457	100x100	5010	983	590	1
VOR	77	1458	100x100	0	0	0	1
VOR	77	1459	100x100	334	0	0	1
VOR	77	1460	100x100	668	7	13	1
VOR	77	1461	100x100	1002	37	41	1
VOR	77	1462	100x100	1336	72	87	1
VOR	77	1463	100x100	1670	130	147	1
VOR	77	1464	100x100	2004	192	209	1
VOR	77	1465	100x100	2338	242	244	1
VOR	77	1466	100x100	2672	280	274	1
VOR	77	1467	100x100	3006	312	297	1
VOR	77	1468	100x100	3340	376	342	1
VOR	77	1469	100x100	3674	391	352	1
VOR	77	1470	100x100	4008	427	375	1
VOR	77	1471	100x100	4342	456	401	1
VOR	77	1472	100x100	4676	497	433	1
VOR	77	1473	100x100	5010	537	461	1
VOR	77	1474	100x100	5344	565	478	1
VOR	77	1475	100x100	5678	599	499	1
VOR	77	1476	100x100	6012	626	516	1
VOR	77	1477	100x100	6346	704	554	1
VOR	77	1478	100x100	6680	729	566	1
VOR	77	1479	100x100	7014	783	586	1
VOR	77	1480	100x100	7348	813	603	1
VOR	77	1481	100x100	7682	864	607	1
VOR	77	1482	100x100	8016	964	618	1
VOR	78	1483	100x100	0	0	0	1
VOR	78	1484	100x100	334	0	0	1
VOR	78	1485	100x100	668	36	38	1
VOR	78	1486	100x100	1002	102	107	1
VOR	78	1487	100x100	1336	142	150	1
VOR	78	1488	100x100	1670	221	190	1
VOR	78	1489	100x100	2004	332	237	1
VOR	78	1490	100x100	2338	417	271	1
VOR	78	1491	100x100	2672	454	287	1
VOR	78	1492	100x100	3006	527	335	1
VOR	78	1493	100x100	3340	597	396	1
VOR	78	1494	100x100	3674	649	443	1
VOR	78	1495	100x100	4008	685	488	1
VOR	78	1496	100x100	4342	729	528	1
VOR	78	1497	100x100	4676	800	558	1
VOR	78	1498	100x100	5010	888	583	1
VOR	78	1499	100x100	5344	966	604	1
VOR	78	1500	100x100	5678	975	605	1
VOR	79	1501	100x100	0	0	0	1
VOR	79	1502	100x100	334	0	1	1
VOR	79	1503	100x100	668	43	55	1
VOR	79	1504	100x100	1002	101	102	1
VOR	79	1505	100x100	1336	185	145	1
VOR	79	1506	100x100	1670	277	195	1
VOR	79	1507	100x100	2004	302	212	1
VOR	79	1508	100x100	2338	327	232	1
VOR	79	1509	100x100	2672	430	312	1
VOR	79	1510	100x100	3006	497	369	1
VOR	79	1511	100x100	3340	564	409	1
VOR	79	1512	100x100	3674	617	454	1
VOR	79	1513	100x100	4008	656	478	1
VOR	79	1514	100x100	4342	744	531	1
VOR	79	1515	100x100	4676	791	556	1
VOR	79	1516	100x100	5010	880	584	1
VOR	79	1517	100x100	5344	909	594	1
VOR	79	1518	100x100	5678	928	598	1
VOR	79	1519	100x100	6012	948	598	1
VOR	79	1520	100x100	6346	963	598	1
VOR	80	1521	100x100	0	0	0	1
VOR	80	1522	100x100	334	0	0	1
VOR	80	1523	100x100	668	11	25	1
VOR	80	1524	100x100	1002	40	51	1
VOR	80	1525	100x100	1336	120	107	1
VOR	80	1526	100x100	1670	202	177	1
VOR	80	1527	100x100	2004	241	204	1
VOR	80	1528	100x100	2338	267	217	1
VOR	80	1529	100x100	2672	407	274	1
VOR	80	1530	100x100	3006	452	299	1
VOR	80	1531	100x100	3340	484	330	1
VOR	80	1532	100x100	3674	516	361	1
VOR	80	1533	100x100	4008	554	394	1
VOR	80	1534	100x100	4342	561	399	1
VOR	80	1535	100x100	4676	642	441	1
VOR	80	1536	100x100	5010	728	493	1
VOR	80	1537	100x100	5344	849	556	1
VOR	80	1538	100x100	5678	873	563	1
VOR	80	1539	100x100	6012	934	588	1
VOR	80	1540	100x100	6346	969	594	1
saccadic	81	1541	9x9	0	0	0	2
saccadic	81	1542	9x9	334	639	397	2
saccadic	81	1543	9x9	668	1800	591	2
saccadic	81	1544	9x9	1002	1603	763	2
saccadic	81	1545	9x9	1336	1333	818	2
saccadic	81	1546	9x9	1670	938	633	2
saccadic	81	1547	9x9	2004	699	500	2
saccadic	81	1548	9x9	2338	828	401	2
saccadic	81	1549	9x9	2672	773	832	2
saccadic	81	1550	9x9	3006	915	773	2
saccadic	81	1551	9x9	3340	1090	352	2
saccadic	81	1552	9x9	3674	1348	92	2
saccadic	81	1553	9x9	4008	988	468	2
saccadic	81	1554	9x9	4342	1103	679	2
saccadic	81	1555	9x9	4676	930	719	2
saccadic	81	1556	9x9	5010	768	684	2
saccadic	81	1557	9x9	5344	866	678	2
saccadic	81	1558	9x9	5678	1078	428	2
saccadic	81	1559	9x9	6012	890	624	2
saccadic	81	1560	9x9	6346	878	638	2
saccadic	82	1561	9x9	0	0	0	2
saccadic	82	1562	9x9	334	23	7	2
saccadic	82	1563	9x9	668	216	173	2
saccadic	82	1564	9x9	1002	1195	599	2
saccadic	82	1565	9x9	1336	1273	705	2
saccadic	82	1566	9x9	1670	1192	699	2
saccadic	82	1567	9x9	2004	1158	669	2
saccadic	82	1568	9x9	2338	1093	584	2
saccadic	82	1569	9x9	2672	1064	481	2
saccadic	82	1570	9x9	3006	1073	518	2
saccadic	82	1571	9x9	3340	1108	678	2
saccadic	82	1572	9x9	3674	1058	548	2
saccadic	82	1573	9x9	4008	923	498	2
saccadic	82	1574	9x9	4342	773	486	2
saccadic	82	1575	9x9	4676	790	483	2
saccadic	82	1576	9x9	5010	940	624	2
saccadic	82	1577	9x9	5344	984	558	2
saccadic	82	1578	9x9	5678	993	566	2
saccadic	82	1579	9x9	6012	1170	853	2
saccadic	82	1580	9x9	6346	1169	852	2
saccadic	83	1581	9x9	0	0	0	2
saccadic	83	1582	9x9	334	1	5	2
saccadic	83	1583	9x9	668	200	182	2
saccadic	83	1584	9x9	1002	602	453	2
saccadic	83	1585	9x9	1336	1304	498	2
saccadic	83	1586	9x9	1670	1588	634	2
saccadic	83	1587	9x9	2004	1240	232	2
saccadic	83	1588	9x9	2338	785	132	2
saccadic	83	1589	9x9	2672	829	329	2
saccadic	83	1590	9x9	3006	743	620	2
saccadic	83	1591	9x9	3340	1369	545	2
saccadic	83	1592	9x9	3674	1247	598	2
saccadic	83	1593	9x9	4008	1095	596	2
saccadic	83	1594	9x9	4342	970	513	2
saccadic	83	1595	9x9	4676	916	458	2
saccadic	83	1596	9x9	5010	1058	728	2
saccadic	83	1597	9x9	5344	929	571	2
saccadic	83	1598	9x9	5678	930	578	2
saccadic	83	1599	9x9	6012	1035	639	2
saccadic	83	1600	9x9	6346	1008	618	2
saccadic	84	1601	9x9	0	0	0	2
saccadic	84	1602	9x9	334	451	271	2
saccadic	84	1603	9x9	668	1018	603	2
saccadic	84	1604	9x9	1002	1036	578	2
saccadic	84	1605	9x9	1336	1119	418	2
saccadic	84	1606	9x9	1670	909	660	2
saccadic	84	1607	9x9	2004	883	649	2
saccadic	84	1608	9x9	2338	981	566	2
saccadic	84	1609	9x9	2672	943	788	2
saccadic	84	1610	9x9	3006	904	663	2
saccadic	84	1611	9x9	3340	1008	668	2
saccadic	84	1612	9x9	3674	1169	461	2
saccadic	84	1613	9x9	4008	1113	523	2
saccadic	84	1614	9x9	4342	1028	536	2
saccadic	84	1615	9x9	4676	988	549	2
saccadic	84	1616	9x9	5010	1041	590	2
saccadic	84	1617	9x9	5344	958	713	2
saccadic	84	1618	9x9	5678	1038	583	2
saccadic	84	1619	9x9	6012	1006	609	2
saccadic	85	1620	9x9	0	0	0	2
saccadic	85	1621	9x9	334	666	290	2
saccadic	85	1622	9x9	668	1773	688	2
saccadic	85	1623	9x9	1002	1437	723	2
saccadic	85	1624	9x9	1336	965	565	2
saccadic	85	1625	9x9	1670	670	374	2
saccadic	85	1626	9x9	2004	1137	633	2
saccadic	85	1627	9x9	2338	1063	668	2
saccadic	85	1628	9x9	2672	1057	623	2
saccadic	85	1629	9x9	3006	1164	488	2
saccadic	85	1630	9x9	3340	843	749	2
saccadic	85	1631	9x9	3674	986	490	2
saccadic	85	1632	9x9	4008	931	607	2
saccadic	85	1633	9x9	4342	973	571	2
saccadic	85	1634	9x9	4676	983	593	2
saccadic	85	1635	9x9	5010	983	595	2
saccadic	86	1636	9x9	0	0	0	2
saccadic	86	1637	9x9	334	451	77	2
saccadic	86	1638	9x9	668	1145	337	2
saccadic	86	1639	9x9	1002	918	362	2
saccadic	86	1640	9x9	1336	1053	683	2
saccadic	86	1641	9x9	1670	978	719	2
saccadic	86	1642	9x9	2004	1018	648	2
saccadic	86	1643	9x9	2338	873	698	2
saccadic	86	1644	9x9	2672	976	596	2
saccadic	86	1645	9x9	3006	934	643	2
saccadic	86	1646	9x9	3340	983	556	2
saccadic	86	1647	9x9	3674	622	826	2
saccadic	86	1648	9x9	4008	884	673	2
saccadic	86	1649	9x9	4342	961	607	2
saccadic	86	1650	9x9	4676	870	649	2
saccadic	86	1651	9x9	5010	1024	478	2
saccadic	86	1652	9x9	5344	895	640	2
saccadic	86	1653	9x9	5678	1034	553	2
saccadic	87	1654	9x9	0	0	0	2
saccadic	87	1655	9x9	334	198	110	2
saccadic	87	1656	9x9	668	868	693	2
saccadic	87	1657	9x9	1002	1278	859	2
saccadic	87	1658	9x9	1336	1233	848	2
saccadic	87	1659	9x9	1670	1097	819	2
saccadic	87	1660	9x9	2004	900	551	2
saccadic	87	1661	9x9	2338	1077	569	2
saccadic	87	1662	9x9	2672	1103	694	2
saccadic	87	1663	9x9	3006	1079	534	2
saccadic	87	1664	9x9	3340	939	575	2
saccadic	87	1665	9x9	3674	928	588	2
saccadic	87	1666	9x9	4008	938	624	2
saccadic	87	1667	9x9	4342	994	618	2
saccadic	87	1668	9x9	4676	1082	622	2
saccadic	87	1669	9x9	5010	1008	654	2
saccadic	87	1670	9x9	5344	935	593	2
saccadic	87	1671	9x9	5678	949	583	2
saccadic	88	1672	9x9	0	0	0	2
saccadic	88	1673	9x9	334	512	317	2
saccadic	88	1674	9x9	668	1393	466	2
saccadic	88	1675	9x9	1002	1582	494	2
saccadic	88	1676	9x9	1336	1260	599	2
saccadic	88	1677	9x9	1670	610	1043	2
saccadic	88	1678	9x9	2004	748	943	2
saccadic	88	1679	9x9	2338	1416	441	2
saccadic	88	1680	9x9	2672	1379	375	2
saccadic	88	1681	9x9	3006	1039	573	2
saccadic	88	1682	9x9	3340	786	614	2
saccadic	88	1683	9x9	3674	804	591	2
saccadic	88	1684	9x9	4008	903	545	2
saccadic	88	1685	9x9	4342	914	733	2
saccadic	88	1686	9x9	4676	948	743	2
saccadic	88	1687	9x9	5010	973	715	2
saccadic	88	1688	9x9	5344	983	605	2
saccadic	88	1689	9x9	5678	893	461	2
saccadic	88	1690	9x9	6012	898	478	2
saccadic	88	1691	9x9	6346	908	495	2
saccadic	89	1692	9x9	0	0	0	2
saccadic	89	1693	9x9	334	53	3	2
saccadic	89	1694	9x9	668	246	61	2
saccadic	89	1695	9x9	1002	617	287	2
saccadic	89	1696	9x9	1336	1212	603	2
saccadic	89	1697	9x9	1670	1558	893	2
saccadic	89	1698	9x9	2004	1329	634	2
saccadic	89	1699	9x9	2338	1150	211	2
saccadic	89	1700	9x9	2672	580	1043	2
saccadic	89	1701	9x9	3006	435	963	2
saccadic	89	1702	9x9	3340	983	814	2
saccadic	89	1703	9x9	3674	1200	585	2
saccadic	89	1704	9x9	4008	823	536	2
saccadic	89	1705	9x9	4342	833	503	2
saccadic	89	1706	9x9	4676	944	617	2
saccadic	89	1707	9x9	5010	995	563	2
saccadic	89	1708	9x9	5344	929	693	2
saccadic	89	1709	9x9	5678	1000	583	2
saccadic	89	1710	9x9	6012	931	657	2
saccadic	89	1711	9x9	6346	815	739	2
saccadic	89	1712	9x9	6680	873	668	2
saccadic	89	1713	9x9	7014	951	623	2
saccadic	89	1714	9x9	7348	955	586	2
saccadic	89	1715	9x9	7682	936	602	2
saccadic	90	1716	9x9	0	0	0	2
saccadic	90	1717	9x9	334	302	121	2
saccadic	90	1718	9x9	668	729	410	2
saccadic	90	1719	9x9	1002	1059	533	2
saccadic	90	1720	9x9	1336	1184	650	2
saccadic	90	1721	9x9	1670	1130	808	2
saccadic	90	1722	9x9	2004	1098	793	2
saccadic	90	1723	9x9	2338	1019	657	2
saccadic	90	1724	9x9	2672	943	574	2
saccadic	90	1725	9x9	3006	953	608	2
saccadic	90	1726	9x9	3340	941	623	2
saccadic	90	1727	9x9	3674	1048	609	2
saccadic	90	1728	9x9	4008	1073	655	2
saccadic	90	1729	9x9	4342	993	580	2
saccadic	90	1730	9x9	4676	933	600	2
saccadic	90	1731	9x9	5010	963	563	2
saccadic	90	1732	9x9	5344	914	668	2
saccadic	90	1733	9x9	5678	931	650	2
VOR	91	1734	9x9	0	0	0	2
VOR	91	1735	9x9	334	0	0	2
VOR	91	1736	9x9	668	10	7	2
VOR	91	1737	9x9	1002	96	63	2
VOR	91	1738	9x9	1336	156	96	2
VOR	91	1739	9x9	1670	253	146	2
VOR	91	1740	9x9	2004	342	196	2
VOR	91	1741	9x9	2338	456	261	2
VOR	91	1742	9x9	2672	607	337	2
VOR	91	1743	9x9	3006	705	392	2
VOR	91	1744	9x9	3340	744	424	2
VOR	91	1745	9x9	3674	813	456	2
VOR	91	1746	9x9	4008	858	483	2
VOR	91	1747	9x9	4342	908	513	2
VOR	91	1748	9x9	4676	928	525	2
VOR	91	1749	9x9	5010	951	534	2
VOR	91	1750	9x9	5344	954	538	2
VOR	91	1751	9x9	5678	968	556	2
VOR	91	1752	9x9	6012	968	556	2
VOR	91	1753	9x9	6346	968	556	2
VOR	91	1754	9x9	6680	959	548	2
VOR	91	1755	9x9	7014	958	545	2
VOR	92	1756	9x9	0	0	0	2
VOR	92	1757	9x9	334	0	0	2
VOR	92	1758	9x9	668	0	0	2
VOR	92	1759	9x9	1002	17	8	2
VOR	92	1760	9x9	1336	175	82	2
VOR	92	1761	9x9	1670	238	122	2
VOR	92	1762	9x9	2004	316	178	2
VOR	92	1763	9x9	2338	382	230	2
VOR	92	1764	9x9	2672	472	291	2
VOR	92	1765	9x9	3006	592	369	2
VOR	92	1766	9x9	3340	636	403	2
VOR	92	1767	9x9	3674	700	429	2
VOR	92	1768	9x9	4008	730	448	2
VOR	92	1769	9x9	4342	729	448	2
VOR	92	1770	9x9	4676	768	464	2
VOR	92	1771	9x9	5010	838	498	2
VOR	92	1772	9x9	5344	903	525	2
VOR	92	1773	9x9	5678	936	531	2
VOR	92	1774	9x9	6012	936	528	2
VOR	92	1775	9x9	6346	936	528	2
VOR	92	1776	9x9	6680	938	528	2
VOR	92	1777	9x9	7014	950	540	2
VOR	92	1778	9x9	7348	958	545	2
VOR	92	1779	9x9	7682	963	545	2
VOR	92	1780	9x9	8016	963	545	2
VOR	92	1781	9x9	8350	961	543	2
VOR	93	1782	9x9	0	0	0	2
VOR	93	1783	9x9	334	0	0	2
VOR	93	1784	9x9	668	13	11	2
VOR	93	1785	9x9	1002	43	26	2
VOR	93	1786	9x9	1336	92	28	2
VOR	93	1787	9x9	1670	177	83	2
VOR	93	1788	9x9	2004	213	97	2
VOR	93	1789	9x9	2338	240	111	2
VOR	93	1790	9x9	2672	306	148	2
VOR	93	1791	9x9	3006	410	211	2
VOR	93	1792	9x9	3340	547	297	2
VOR	93	1793	9x9	3674	604	340	2
VOR	93	1794	9x9	4008	708	424	2
VOR	93	1795	9x9	4342	774	474	2
VOR	93	1796	9x9	4676	848	510	2
VOR	93	1797	9x9	5010	890	524	2
VOR	93	1798	9x9	5344	910	531	2
VOR	93	1799	9x9	5678	933	540	2
VOR	93	1800	9x9	6012	943	543	2
VOR	93	1801	9x9	6346	961	548	2
VOR	94	1802	9x9	0	0	0	2
VOR	94	1803	9x9	334	0	0	2
VOR	94	1804	9x9	668	3	2	2
VOR	94	1805	9x9	1002	81	50	2
VOR	94	1806	9x9	1336	128	82	2
VOR	94	1807	9x9	1670	202	123	2
VOR	94	1808	9x9	2004	271	166	2
VOR	94	1809	9x9	2338	332	200	2
VOR	94	1810	9x9	2672	397	239	2
VOR	94	1811	9x9	3006	502	300	2
VOR	94	1812	9x9	3340	596	362	2
VOR	94	1813	9x9	3674	675	420	2
VOR	94	1814	9x9	4008	758	465	2
VOR	94	1815	9x9	4342	836	495	2
VOR	94	1816	9x9	4676	893	519	2
VOR	94	1817	9x9	5010	918	528	2
VOR	94	1818	9x9	5344	958	538	2
VOR	94	1819	9x9	5678	958	538	2
VOR	94	1820	9x9	6012	960	540	2
VOR	95	1821	9x9	0	0	0	2
VOR	95	1822	9x9	334	0	0	2
VOR	95	1823	9x9	668	0	0	2
VOR	95	1824	9x9	1002	42	32	2
VOR	95	1825	9x9	1336	86	62	2
VOR	95	1826	9x9	1670	147	92	2
VOR	95	1827	9x9	2004	213	127	2
VOR	95	1828	9x9	2338	262	161	2
VOR	95	1829	9x9	2672	312	192	2
VOR	95	1830	9x9	3006	362	222	2
VOR	95	1831	9x9	3340	425	257	2
VOR	95	1832	9x9	3674	457	277	2
VOR	95	1833	9x9	4008	497	302	2
VOR	95	1834	9x9	4342	559	332	2
VOR	95	1835	9x9	4676	619	352	2
VOR	95	1836	9x9	5010	690	382	2
VOR	95	1837	9x9	5344	750	408	2
VOR	95	1838	9x9	5678	786	435	2
VOR	95	1839	9x9	6012	823	449	2
VOR	95	1840	9x9	6346	849	458	2
VOR	95	1841	9x9	6680	863	471	2
VOR	95	1842	9x9	7014	898	499	2
VOR	95	1843	9x9	7348	915	506	2
VOR	95	1844	9x9	7682	924	514	2
VOR	95	1845	9x9	8016	941	533	2
VOR	95	1846	9x9	8350	959	543	2
VOR	95	1847	9x9	8684	960	543	2
VOR	96	1848	9x9	0	0	0	2
VOR	96	1849	9x9	334	0	0	2
VOR	96	1850	9x9	668	20	10	2
VOR	96	1851	9x9	1002	92	48	2
VOR	96	1852	9x9	1336	105	52	2
VOR	96	1853	9x9	1670	142	78	2
VOR	96	1854	9x9	2004	210	117	2
VOR	96	1855	9x9	2338	305	172	2
VOR	96	1856	9x9	2672	357	205	2
VOR	96	1857	9x9	3006	400	236	2
VOR	96	1858	9x9	3340	451	267	2
VOR	96	1859	9x9	3674	525	316	2
VOR	96	1860	9x9	4008	572	345	2
VOR	96	1861	9x9	4342	627	379	2
VOR	96	1862	9x9	4676	710	425	2
VOR	96	1863	9x9	5010	759	444	2
VOR	96	1864	9x9	5344	794	463	2
VOR	96	1865	9x9	5678	833	483	2
VOR	96	1866	9x9	6012	876	496	2
VOR	96	1867	9x9	6346	876	496	2
VOR	96	1868	9x9	6680	913	528	2
VOR	96	1869	9x9	7014	929	533	2
VOR	96	1870	9x9	7348	949	540	2
VOR	96	1871	9x9	7682	958	545	2
VOR	96	1872	9x9	8016	960	546	2
VOR	97	1873	9x9	0	0	0	2
VOR	97	1874	9x9	334	0	0	2
VOR	97	1875	9x9	668	0	0	2
VOR	97	1876	9x9	1002	46	30	2
VOR	97	1877	9x9	1336	97	58	2
VOR	97	1878	9x9	1670	156	92	2
VOR	97	1879	9x9	2004	252	148	2
VOR	97	1880	9x9	2338	306	178	2
VOR	97	1881	9x9	2672	356	202	2
VOR	97	1882	9x9	3006	410	232	2
VOR	97	1883	9x9	3340	482	272	2
VOR	97	1884	9x9	3674	547	315	2
VOR	97	1885	9x9	4008	597	347	2
VOR	97	1886	9x9	4342	639	377	2
VOR	97	1887	9x9	4676	684	400	2
VOR	97	1888	9x9	5010	734	438	2
VOR	97	1889	9x9	5344	776	468	2
VOR	97	1890	9x9	5678	824	488	2
VOR	97	1891	9x9	6012	870	516	2
VOR	97	1892	9x9	6346	908	526	2
VOR	97	1893	9x9	6680	913	526	2
VOR	98	1894	9x9	0	0	0	2
VOR	98	1895	9x9	334	0	0	2
VOR	98	1896	9x9	668	0	0	2
VOR	98	1897	9x9	1002	10	5	2
VOR	98	1898	9x9	1336	52	36	2
VOR	98	1899	9x9	1670	93	57	2
VOR	98	1900	9x9	2004	133	83	2
VOR	98	1901	9x9	2338	188	117	2
VOR	98	1902	9x9	2672	240	151	2
VOR	98	1903	9x9	3006	287	180	2
VOR	98	1904	9x9	3340	337	212	2
VOR	98	1905	9x9	3674	387	236	2
VOR	98	1906	9x9	4008	414	256	2
VOR	98	1907	9x9	4342	414	256	2
VOR	98	1908	9x9	4676	414	256	2
VOR	98	1909	9x9	5010	424	262	2
VOR	98	1910	9x9	5344	511	299	2
VOR	98	1911	9x9	5678	567	331	2
VOR	98	1912	9x9	6012	629	369	2
VOR	98	1913	9x9	6346	661	391	2
VOR	98	1914	9x9	6680	698	420	2
VOR	98	1915	9x9	7014	740	443	2
VOR	98	1916	9x9	7348	774	464	2
VOR	98	1917	9x9	7682	824	480	2
VOR	98	1918	9x9	8016	824	484	2
VOR	98	1919	9x9	8350	850	500	2
VOR	98	1920	9x9	8684	890	524	2
VOR	98	1921	9x9	9018	914	530	2
VOR	98	1922	9x9	9352	946	541	2
VOR	98	1923	9x9	9686	956	541	2
VOR	98	1924	9x9	10020	966	544	2
VOR	99	1925	9x9	0	0	0	2
VOR	99	1926	9x9	334	0	0	2
VOR	99	1927	9x9	668	7	6	2
VOR	99	1928	9x9	1002	41	27	2
VOR	99	1929	9x9	1336	68	43	2
VOR	99	1930	9x9	1670	113	71	2
VOR	99	1931	9x9	2004	168	105	2
VOR	99	1932	9x9	2338	227	140	2
VOR	99	1933	9x9	2672	285	172	2
VOR	99	1934	9x9	3006	335	200	2
VOR	99	1935	9x9	3340	397	241	2
VOR	99	1936	9x9	3674	455	284	2
VOR	99	1937	9x9	4008	524	330	2
VOR	99	1938	9x9	4342	575	361	2
VOR	99	1939	9x9	4676	626	390	2
VOR	99	1940	9x9	5010	680	423	2
VOR	99	1941	9x9	5344	733	451	2
VOR	99	1942	9x9	5678	771	474	2
VOR	99	1943	9x9	6012	808	488	2
VOR	99	1944	9x9	6346	851	510	2
VOR	99	1945	9x9	6680	884	524	2
VOR	99	1946	9x9	7014	918	538	2
VOR	99	1947	9x9	7348	918	538	2
VOR	99	1948	9x9	7682	918	538	2
VOR	99	1949	9x9	8016	923	538	2
VOR	99	1950	9x9	8350	940	541	2
VOR	99	1951	9x9	8684	953	544	2
VOR	99	1952	9x9	9018	960	544	2
VOR	100	1953	9x9	0	0	0	2
VOR	100	1954	9x9	334	0	0	2
VOR	100	1955	9x9	668	0	0	2
VOR	100	1956	9x9	1002	22	15	2
VOR	100	1957	9x9	1336	81	50	2
VOR	100	1958	9x9	1670	163	98	2
VOR	100	1959	9x9	2004	255	162	2
VOR	100	1960	9x9	2338	336	221	2
VOR	100	1961	9x9	2672	415	277	2
VOR	100	1962	9x9	3006	474	316	2
VOR	100	1963	9x9	3340	574	377	2
VOR	100	1964	9x9	3674	647	413	2
VOR	100	1965	9x9	4008	711	444	2
VOR	100	1966	9x9	4342	778	475	2
VOR	100	1967	9x9	4676	840	501	2
VOR	100	1968	9x9	5010	878	508	2
VOR	100	1969	9x9	5344	910	513	2
VOR	100	1970	9x9	5678	920	519	2
VOR	100	1971	9x9	6012	928	530	2
VOR	100	1972	9x9	6346	946	534	2
VOR	100	1973	9x9	6680	951	538	2
VOR	100	1974	9x9	7014	951	538	2
VOR	100	1975	9x9	7348	958	541	2
VOR	100	1976	9x9	7682	968	541	2
saccadic	101	1977	25x25	0	0	0	2
saccadic	101	1978	25x25	334	639	397	2
saccadic	101	1979	25x25	668	1800	591	2
saccadic	101	1980	25x25	1002	1603	763	2
saccadic	101	1981	25x25	1336	1333	818	2
saccadic	101	1982	25x25	1670	938	633	2
saccadic	101	1983	25x25	2004	699	500	2
saccadic	101	1984	25x25	2338	828	401	2
saccadic	101	1985	25x25	2672	773	832	2
saccadic	101	1986	25x25	3006	915	773	2
saccadic	101	1987	25x25	3340	1090	352	2
saccadic	101	1988	25x25	3674	1348	92	2
saccadic	101	1989	25x25	4008	988	468	2
saccadic	101	1990	25x25	4342	1103	679	2
saccadic	101	1991	25x25	4676	930	719	2
saccadic	101	1992	25x25	5010	768	684	2
saccadic	101	1993	25x25	5344	866	678	2
saccadic	101	1994	25x25	5678	1078	428	2
saccadic	101	1995	25x25	6012	890	624	2
saccadic	102	1996	25x25	0	0	0	2
saccadic	102	1997	25x25	334	23	7	2
saccadic	102	1998	25x25	668	216	173	2
saccadic	102	1999	25x25	1002	1195	599	2
[truncated: 1,109 more rows]
