# Supplementary material for: Gaze tracking dataset for comparison of smooth and saccadic eye tracking
Source: Data Brief. 2021 Jan 9;34:106730. doi: 10.1016/j.dib.2021.106730 (PMC7817423; doi:10.1016/j.dib.2021.106730)
Supplement: Supplementary file 1 [file mmc1.zip › Experiment 1.xlsx]

## Sheet: all
Tracking	Trial	Measurement	Target Size	Time	x	y	Participant
saccadic	1	1	9x9	0	0	0	1
saccadic	1	2	9x9	334	157	78	1
saccadic	1	3	9x9	668	1338	602	1
saccadic	1	4	9x9	1002	1917	968	1
saccadic	1	5	9x9	1336	1698	783	1
saccadic	1	6	9x9	1670	769	292	1
saccadic	1	7	9x9	2004	425	133	1
saccadic	1	8	9x9	2338	492	266	1
saccadic	1	9	9x9	2672	662	386	1
saccadic	1	10	9x9	3006	958	500	1
saccadic	1	11	9x9	3340	1162	448	1
saccadic	1	12	9x9	3674	1123	478	1
saccadic	1	13	9x9	4008	1019	568	1
saccadic	1	14	9x9	4342	936	613	1
saccadic	1	15	9x9	4676	931	613	1
saccadic	1	16	9x9	5010	948	618	1
saccadic	1	17	9x9	5344	1083	603	1
saccadic	1	18	9x9	5678	1088	579	1
saccadic	1	19	9x9	6012	1013	504	1
saccadic	1	20	9x9	6346	864	301	1
saccadic	2	21	9x9	0	0	0	1
saccadic	2	22	9x9	334	6	7	1
saccadic	2	23	9x9	668	642	520	1
saccadic	2	24	9x9	1002	845	568	1
saccadic	2	25	9x9	1336	1158	493	1
saccadic	2	26	9x9	1670	1325	463	1
saccadic	2	27	9x9	2004	1294	468	1
saccadic	2	28	9x9	2338	1158	450	1
saccadic	2	29	9x9	2672	971	431	1
saccadic	2	30	9x9	3006	810	453	1
saccadic	2	31	9x9	3340	1144	654	1
saccadic	2	32	9x9	3674	1083	698	1
saccadic	2	33	9x9	4008	988	644	1
saccadic	2	34	9x9	4342	938	578	1
saccadic	2	35	9x9	4676	990	674	1
saccadic	2	36	9x9	5010	1038	723	1
saccadic	2	37	9x9	5344	938	615	1
saccadic	2	38	9x9	5678	936	614	1
saccadic	3	39	9x9	0	0	0	1
saccadic	3	40	9x9	334	0	0	1
saccadic	3	41	9x9	668	925	251	1
saccadic	3	42	9x9	1002	1707	530	1
saccadic	3	43	9x9	1336	1731	644	1
saccadic	3	44	9x9	1670	1423	744	1
saccadic	3	45	9x9	2004	824	658	1
saccadic	3	46	9x9	2338	679	637	1
saccadic	3	47	9x9	2672	733	642	1
saccadic	3	48	9x9	3006	975	583	1
saccadic	3	49	9x9	3340	1310	589	1
saccadic	3	50	9x9	3674	1313	588	1
saccadic	3	51	9x9	4008	1128	545	1
saccadic	3	52	9x9	4342	768	200	1
saccadic	3	53	9x9	4676	886	377	1
saccadic	3	54	9x9	5010	1025	564	1
saccadic	3	55	9x9	5344	894	608	1
saccadic	4	56	9x9	0	0	0	1
saccadic	4	57	9x9	334	3	0	1
saccadic	4	58	9x9	668	823	35	1
saccadic	4	59	9x9	1002	1260	207	1
saccadic	4	60	9x9	1336	993	654	1
saccadic	4	61	9x9	1670	619	969	1
saccadic	4	62	9x9	2004	1030	494	1
saccadic	4	63	9x9	2338	1129	553	1
saccadic	4	64	9x9	2672	1035	590	1
saccadic	4	65	9x9	3006	938	600	1
saccadic	4	66	9x9	3340	908	608	1
saccadic	4	67	9x9	3674	1043	598	1
saccadic	4	68	9x9	4008	1215	533	1
saccadic	4	69	9x9	4342	1040	521	1
saccadic	4	70	9x9	4676	848	508	1
saccadic	4	71	9x9	5010	856	535	1
saccadic	4	72	9x9	5344	894	548	1
saccadic	5	73	9x9	0	0	0	1
saccadic	5	74	9x9	334	0	0	1
saccadic	5	75	9x9	668	519	30	1
saccadic	5	76	9x9	1002	1324	521	1
saccadic	5	77	9x9	1336	1183	564	1
saccadic	5	78	9x9	1670	871	516	1
saccadic	5	79	9x9	2004	510	586	1
saccadic	5	80	9x9	2338	662	622	1
saccadic	5	81	9x9	2672	1074	573	1
saccadic	5	82	9x9	3006	1244	874	1
saccadic	5	83	9x9	3340	431	357	1
saccadic	5	84	9x9	3674	437	239	1
saccadic	5	85	9x9	4008	734	453	1
saccadic	5	86	9x9	4342	858	509	1
saccadic	5	87	9x9	4676	1062	619	1
saccadic	5	88	9x9	5010	826	498	1
saccadic	5	89	9x9	5344	783	488	1
saccadic	5	90	9x9	5678	873	563	1
saccadic	6	91	9x9	0	0	0	1
saccadic	6	92	9x9	334	6	2	1
saccadic	6	93	9x9	668	235	68	1
saccadic	6	94	9x9	1002	464	96	1
saccadic	6	95	9x9	1336	1078	176	1
saccadic	6	96	9x9	1670	1249	391	1
saccadic	6	97	9x9	2004	1098	372	1
saccadic	6	98	9x9	2338	576	563	1
saccadic	6	99	9x9	2672	251	703	1
saccadic	6	100	9x9	3006	778	539	1
saccadic	6	101	9x9	3340	1254	384	1
saccadic	6	102	9x9	3674	1217	406	1
saccadic	6	103	9x9	4008	1092	500	1
saccadic	6	104	9x9	4342	876	634	1
saccadic	6	105	9x9	4676	883	625	1
saccadic	6	106	9x9	5010	920	604	1
saccadic	6	107	9x9	5344	959	598	1
saccadic	6	108	9x9	5678	975	588	1
saccadic	6	109	9x9	6012	831	377	1
saccadic	6	110	9x9	6346	738	336	1
saccadic	7	111	9x9	0	0	0	1
saccadic	7	112	9x9	334	40	20	1
saccadic	7	113	9x9	668	751	262	1
saccadic	7	114	9x9	1002	1728	367	1
saccadic	7	115	9x9	1336	1563	391	1
saccadic	7	116	9x9	1670	908	790	1
saccadic	7	117	9x9	2004	206	952	1
saccadic	7	118	9x9	2338	516	727	1
saccadic	7	119	9x9	2672	836	598	1
saccadic	7	120	9x9	3006	1054	508	1
saccadic	7	121	9x9	3340	1060	493	1
saccadic	7	122	9x9	3674	1005	523	1
saccadic	7	123	9x9	4008	953	548	1
saccadic	7	124	9x9	4342	930	593	1
saccadic	7	125	9x9	4676	935	595	1
saccadic	7	126	9x9	5010	943	593	1
saccadic	7	127	9x9	5344	979	568	1
saccadic	7	128	9x9	5678	984	570	1
saccadic	8	129	9x9	0	0	0	1
saccadic	8	130	9x9	334	7	2	1
saccadic	8	131	9x9	668	703	168	1
saccadic	8	132	9x9	1002	1230	307	1
saccadic	8	133	9x9	1336	1083	608	1
saccadic	8	134	9x9	1670	956	697	1
saccadic	8	135	9x9	2004	888	680	1
saccadic	8	136	9x9	2338	913	634	1
saccadic	8	137	9x9	2672	1123	503	1
saccadic	8	138	9x9	3006	1001	618	1
saccadic	8	139	9x9	3340	921	667	1
saccadic	8	140	9x9	3674	931	613	1
saccadic	8	141	9x9	4008	953	580	1
saccadic	8	142	9x9	4342	958	583	1
saccadic	8	143	9x9	4676	941	585	1
saccadic	8	144	9x9	5010	904	590	1
saccadic	8	145	9x9	5344	938	534	1
saccadic	8	146	9x9	5678	1013	478	1
saccadic	8	147	9x9	6012	1011	545	1
saccadic	8	148	9x9	6346	933	650	1
saccadic	8	149	9x9	6680	989	574	1
saccadic	9	150	9x9	0	0	0	1
saccadic	9	151	9x9	334	22	11	1
saccadic	9	152	9x9	668	116	77	1
saccadic	9	153	9x9	1002	422	304	1
saccadic	9	154	9x9	1336	1122	828	1
saccadic	9	155	9x9	1670	1182	871	1
saccadic	9	156	9x9	2004	861	705	1
saccadic	9	157	9x9	2338	879	697	1
saccadic	9	158	9x9	2672	868	628	1
saccadic	9	159	9x9	3006	919	593	1
saccadic	9	160	9x9	3340	948	589	1
saccadic	9	161	9x9	3674	1048	585	1
saccadic	9	162	9x9	4008	915	365	1
saccadic	9	163	9x9	4342	903	423	1
saccadic	9	164	9x9	4676	909	598	1
saccadic	9	165	9x9	5010	920	600	1
saccadic	9	166	9x9	5344	938	603	1
saccadic	10	167	9x9	0	0	0	1
saccadic	10	168	9x9	334	31	17	1
saccadic	10	169	9x9	668	1109	485	1
saccadic	10	170	9x9	1002	1908	821	1
saccadic	10	171	9x9	1336	1142	480	1
saccadic	10	172	9x9	1670	873	504	1
saccadic	10	173	9x9	2004	784	673	1
saccadic	10	174	9x9	2338	903	603	1
saccadic	10	175	9x9	2672	1123	588	1
saccadic	10	176	9x9	3006	860	0	1
saccadic	10	177	9x9	3340	896	214	1
saccadic	10	178	9x9	3674	965	474	1
saccadic	10	179	9x9	4008	946	613	1
saccadic	10	180	9x9	4342	935	627	1
saccadic	10	181	9x9	4676	941	623	1
saccadic	10	182	9x9	5010	929	586	1
saccadic	10	183	9x9	5344	910	536	1
saccadic	10	184	9x9	5678	921	560	1
saccadic	10	185	9x9	6012	923	564	1
VOR	11	186	9x9	0	0	0	1
VOR	11	187	9x9	334	2	5	1
VOR	11	188	9x9	668	25	27	1
VOR	11	189	9x9	1002	47	42	1
VOR	11	190	9x9	1336	83	65	1
VOR	11	191	9x9	1670	121	86	1
VOR	11	192	9x9	2004	162	112	1
VOR	11	193	9x9	2338	211	143	1
VOR	11	194	9x9	2672	242	166	1
VOR	11	195	9x9	3006	290	200	1
VOR	11	196	9x9	3340	333	224	1
VOR	11	197	9x9	3674	364	240	1
VOR	11	198	9x9	4008	412	266	1
VOR	11	199	9x9	4342	444	287	1
VOR	11	200	9x9	4676	502	322	1
VOR	11	201	9x9	5010	569	365	1
VOR	11	202	9x9	5344	614	390	1
VOR	11	203	9x9	5678	637	403	1
VOR	11	204	9x9	6012	677	421	1
VOR	11	205	9x9	6346	726	446	1
VOR	11	206	9x9	6680	766	463	1
VOR	11	207	9x9	7014	796	475	1
VOR	11	208	9x9	7348	843	498	1
VOR	11	209	9x9	7682	879	511	1
VOR	11	210	9x9	8016	900	520	1
VOR	11	211	9x9	8350	930	533	1
VOR	11	212	9x9	8684	953	538	1
VOR	11	213	9x9	9018	968	541	1
VOR	12	214	9x9	0	0	0	1
VOR	12	215	9x9	334	7	5	1
VOR	12	216	9x9	668	27	18	1
VOR	12	217	9x9	1002	48	36	1
VOR	12	218	9x9	1336	68	52	1
VOR	12	219	9x9	1670	112	85	1
VOR	12	220	9x9	2004	142	108	1
VOR	12	221	9x9	2338	178	136	1
VOR	12	222	9x9	2672	218	161	1
VOR	12	223	9x9	3006	270	188	1
VOR	12	224	9x9	3340	292	205	1
VOR	12	225	9x9	3674	341	241	1
VOR	12	226	9x9	4008	392	267	1
VOR	12	227	9x9	4342	427	295	1
VOR	12	228	9x9	4676	497	339	1
VOR	12	229	9x9	5010	611	387	1
VOR	12	230	9x9	5344	672	421	1
VOR	12	231	9x9	5678	749	458	1
VOR	12	232	9x9	6012	798	480	1
VOR	12	233	9x9	6346	831	496	1
VOR	12	234	9x9	6680	853	506	1
VOR	12	235	9x9	7014	886	519	1
VOR	12	236	9x9	7348	918	530	1
VOR	12	237	9x9	7682	943	539	1
VOR	12	238	9x9	8016	956	540	1
VOR	12	239	9x9	8350	958	540	1
VOR	12	240	9x9	8684	961	540	1
VOR	12	241	9x9	9018	963	540	1
VOR	13	242	9x9	0	0	0	1
VOR	13	243	9x9	334	31	21	1
VOR	13	244	9x9	668	70	56	1
VOR	13	245	9x9	1002	116	100	1
VOR	13	246	9x9	1336	146	135	1
VOR	13	247	9x9	1670	177	170	1
VOR	13	248	9x9	2004	213	207	1
VOR	13	249	9x9	2338	255	250	1
VOR	13	250	9x9	2672	298	287	1
VOR	13	251	9x9	3006	327	311	1
VOR	13	252	9x9	3340	392	352	1
VOR	13	253	9x9	3674	449	382	1
VOR	13	254	9x9	4008	506	418	1
VOR	13	255	9x9	4342	546	438	1
VOR	13	256	9x9	4676	602	463	1
VOR	13	257	9x9	5010	641	479	1
VOR	13	258	9x9	5344	696	498	1
VOR	13	259	9x9	5678	741	513	1
VOR	13	260	9x9	6012	764	520	1
VOR	13	261	9x9	6346	774	523	1
VOR	13	262	9x9	6680	796	526	1
VOR	13	263	9x9	7014	820	533	1
VOR	13	264	9x9	7348	846	538	1
VOR	13	265	9x9	7682	874	543	1
VOR	13	266	9x9	8016	888	543	1
VOR	13	267	9x9	8350	903	544	1
VOR	13	268	9x9	8684	924	548	1
VOR	13	269	9x9	9018	938	545	1
VOR	13	270	9x9	9352	956	545	1
VOR	13	271	9x9	9686	961	543	1
VOR	14	272	9x9	0	0	0	1
VOR	14	273	9x9	334	17	22	1
VOR	14	274	9x9	668	37	36	1
VOR	14	275	9x9	1002	75	57	1
VOR	14	276	9x9	1336	127	91	1
VOR	14	277	9x9	1670	187	131	1
VOR	14	278	9x9	2004	215	148	1
VOR	14	279	9x9	2338	253	171	1
VOR	14	280	9x9	2672	286	187	1
VOR	14	281	9x9	3006	367	225	1
VOR	14	282	9x9	3340	414	246	1
VOR	14	283	9x9	3674	464	269	1
VOR	14	284	9x9	4008	497	296	1
VOR	14	285	9x9	4342	542	325	1
VOR	14	286	9x9	4676	590	359	1
VOR	14	287	9x9	5010	654	400	1
VOR	14	288	9x9	5344	709	434	1
VOR	14	289	9x9	5678	771	465	1
VOR	14	290	9x9	6012	823	483	1
VOR	14	291	9x9	6346	871	505	1
VOR	14	292	9x9	6680	913	520	1
VOR	14	293	9x9	7014	943	530	1
VOR	14	294	9x9	7348	964	541	1
VOR	14	295	9x9	7682	965	541	1
VOR	15	296	9x9	0	0	0	1
VOR	15	297	9x9	334	8	7	1
VOR	15	298	9x9	668	51	32	1
VOR	15	299	9x9	1002	80	57	1
VOR	15	300	9x9	1336	117	90	1
VOR	15	301	9x9	1670	161	112	1
VOR	15	302	9x9	2004	187	131	1
VOR	15	303	9x9	2338	227	157	1
VOR	15	304	9x9	2672	267	190	1
VOR	15	305	9x9	3006	308	219	1
VOR	15	306	9x9	3340	360	250	1
VOR	15	307	9x9	3674	397	272	1
VOR	15	308	9x9	4008	441	296	1
VOR	15	309	9x9	4342	485	320	1
VOR	15	310	9x9	4676	552	356	1
VOR	15	311	9x9	5010	601	382	1
VOR	15	312	9x9	5344	622	397	1
VOR	15	313	9x9	5678	651	411	1
VOR	15	314	9x9	6012	667	420	1
VOR	15	315	9x9	6346	738	456	1
VOR	15	316	9x9	6680	770	473	1
VOR	15	317	9x9	7014	819	496	1
VOR	15	318	9x9	7348	863	516	1
VOR	15	319	9x9	7682	934	541	1
VOR	15	320	9x9	8016	950	543	1
VOR	15	321	9x9	8350	961	543	1
VOR	15	322	9x9	8684	963	543	1
VOR	16	323	9x9	0	0	0	1
VOR	16	324	9x9	334	5	8	1
VOR	16	325	9x9	668	26	32	1
VOR	16	326	9x9	1002	68	61	1
VOR	16	327	9x9	1336	107	82	1
VOR	16	328	9x9	1670	143	108	1
VOR	16	329	9x9	2004	223	148	1
VOR	16	330	9x9	2338	268	176	1
VOR	16	331	9x9	2672	333	217	1
VOR	16	332	9x9	3006	406	261	1
VOR	16	333	9x9	3340	440	281	1
VOR	16	334	9x9	3674	507	321	1
VOR	16	335	9x9	4008	562	352	1
VOR	16	336	9x9	4342	640	395	1
VOR	16	337	9x9	4676	708	431	1
VOR	16	338	9x9	5010	816	479	1
VOR	16	339	9x9	5344	879	508	1
VOR	16	340	9x9	5678	923	521	1
VOR	16	341	9x9	6012	948	529	1
VOR	16	342	9x9	6346	955	531	1
VOR	16	343	9x9	6680	960	538	1
VOR	16	344	9x9	7014	964	543	1
VOR	16	345	9x9	7348	966	543	1
VOR	17	346	9x9	0	0	0	1
VOR	17	347	9x9	334	3	5	1
VOR	17	348	9x9	668	32	32	1
VOR	17	349	9x9	1002	63	68	1
VOR	17	350	9x9	1336	76	87	1
VOR	17	351	9x9	1670	103	117	1
VOR	17	352	9x9	2004	151	142	1
VOR	17	353	9x9	2338	186	161	1
VOR	17	354	9x9	2672	240	190	1
VOR	17	355	9x9	3006	272	206	1
VOR	17	356	9x9	3340	337	239	1
VOR	17	357	9x9	3674	382	262	1
VOR	17	358	9x9	4008	439	295	1
VOR	17	359	9x9	4342	487	326	1
VOR	17	360	9x9	4676	539	354	1
VOR	17	361	9x9	5010	580	376	1
VOR	17	362	9x9	5344	661	426	1
VOR	17	363	9x9	5678	716	456	1
VOR	17	364	9x9	6012	761	478	1
VOR	17	365	9x9	6346	809	500	1
VOR	17	366	9x9	6680	863	520	1
VOR	17	367	9x9	7014	923	539	1
VOR	17	368	9x9	7348	948	541	1
VOR	17	369	9x9	7682	955	541	1
VOR	17	370	9x9	8016	960	541	1
VOR	17	371	9x9	8350	968	543	1
VOR	18	372	9x9	0	0	0	1
VOR	18	373	9x9	334	2	2	1
VOR	18	374	9x9	668	26	21	1
VOR	18	375	9x9	1002	55	38	1
VOR	18	376	9x9	1336	97	65	1
VOR	18	377	9x9	1670	137	91	1
VOR	18	378	9x9	2004	177	118	1
VOR	18	379	9x9	2338	222	147	1
VOR	18	380	9x9	2672	280	178	1
VOR	18	381	9x9	3006	328	211	1
VOR	18	382	9x9	3340	375	242	1
VOR	18	383	9x9	3674	429	279	1
VOR	18	384	9x9	4008	482	307	1
VOR	18	385	9x9	4342	532	337	1
VOR	18	386	9x9	4676	571	361	1
VOR	18	387	9x9	5010	617	392	1
VOR	18	388	9x9	5344	689	434	1
VOR	18	389	9x9	5678	746	468	1
VOR	18	390	9x9	6012	793	495	1
VOR	18	391	9x9	6346	848	518	1
VOR	18	392	9x9	6680	880	525	1
VOR	18	393	9x9	7014	919	540	1
VOR	18	394	9x9	7348	948	543	1
VOR	18	395	9x9	7682	956	543	1
VOR	18	396	9x9	8016	959	543	1
VOR	18	397	9x9	8350	963	544	1
VOR	19	398	9x9	0	0	0	1
VOR	19	399	9x9	334	12	8	1
VOR	19	400	9x9	668	30	22	1
VOR	19	401	9x9	1002	66	51	1
VOR	19	402	9x9	1336	88	68	1
VOR	19	403	9x9	1670	127	93	1
VOR	19	404	9x9	2004	178	130	1
VOR	19	405	9x9	2338	232	166	1
VOR	19	406	9x9	2672	267	192	1
VOR	19	407	9x9	3006	333	250	1
VOR	19	408	9x9	3340	386	289	1
VOR	19	409	9x9	3674	430	321	1
VOR	19	410	9x9	4008	502	361	1
VOR	19	411	9x9	4342	544	386	1
VOR	19	412	9x9	4676	597	416	1
VOR	19	413	9x9	5010	662	445	1
VOR	19	414	9x9	5344	729	473	1
VOR	19	415	9x9	5678	770	485	1
VOR	19	416	9x9	6012	808	499	1
VOR	19	417	9x9	6346	853	519	1
VOR	19	418	9x9	6680	888	528	1
VOR	19	419	9x9	7014	924	536	1
VOR	19	420	9x9	7348	943	538	1
VOR	19	421	9x9	7682	958	543	1
VOR	19	422	9x9	8016	959	543	1
VOR	19	423	9x9	8350	960	545	1
VOR	20	424	9x9	0	0	0	1
VOR	20	425	9x9	334	10	8	1
VOR	20	426	9x9	668	32	28	1
VOR	20	427	9x9	1002	67	55	1
VOR	20	428	9x9	1336	120	88	1
VOR	20	429	9x9	1670	190	137	1
VOR	20	430	9x9	2004	241	165	1
VOR	20	431	9x9	2338	322	210	1
VOR	20	432	9x9	2672	366	240	1
VOR	20	433	9x9	3006	411	274	1
VOR	20	434	9x9	3340	442	300	1
VOR	20	435	9x9	3674	527	351	1
VOR	20	436	9x9	4008	624	399	1
VOR	20	437	9x9	4342	674	424	1
VOR	20	438	9x9	4676	753	466	1
VOR	20	439	9x9	5010	825	501	1
VOR	20	440	9x9	5344	870	518	1
VOR	20	441	9x9	5678	938	538	1
VOR	20	442	9x9	6012	953	541	1
VOR	20	443	9x9	6346	955	543	1
VOR	20	444	9x9	6680	958	543	1
VOR	20	445	9x9	7014	961	543	1
saccadic	21	446	25x25	0	0	0	1
saccadic	21	447	25x25	334	260	166	1
saccadic	21	448	25x25	668	1175	782	1
saccadic	21	449	25x25	1002	1298	758	1
saccadic	21	450	25x25	1336	878	260	1
saccadic	21	451	25x25	1670	980	458	1
saccadic	21	452	25x25	2004	1098	534	1
saccadic	21	453	25x25	2338	1457	907	1
saccadic	21	454	25x25	2672	878	561	1
saccadic	21	455	25x25	3006	612	386	1
saccadic	21	456	25x25	3340	978	598	1
saccadic	21	457	25x25	3674	936	360	1
saccadic	21	458	25x25	4008	1148	488	1
saccadic	21	459	25x25	4342	1138	599	1
saccadic	21	460	25x25	4676	959	650	1
saccadic	21	461	25x25	5010	956	617	1
saccadic	21	462	25x25	5344	1132	346	1
saccadic	21	463	25x25	5678	883	443	1
saccadic	21	464	25x25	6012	876	465	1
saccadic	21	465	25x25	6346	893	504	1
saccadic	22	466	25x25	0	0	0	1
saccadic	22	467	25x25	334	107	97	1
saccadic	22	468	25x25	668	1152	588	1
saccadic	22	469	25x25	1002	865	359	1
saccadic	22	470	25x25	1336	1006	444	1
saccadic	22	471	25x25	1670	1478	455	1
saccadic	22	472	25x25	2004	944	327	1
saccadic	22	473	25x25	2338	77	1080	1
saccadic	22	474	25x25	2672	322	993	1
saccadic	22	475	25x25	3006	572	904	1
saccadic	22	476	25x25	3340	1060	122	1
saccadic	22	477	25x25	3674	1183	411	1
saccadic	22	478	25x25	4008	996	500	1
saccadic	22	479	25x25	4342	996	501	1
saccadic	22	480	25x25	4676	476	486	1
saccadic	22	481	25x25	5010	659	548	1
saccadic	22	482	25x25	5344	823	574	1
saccadic	22	483	25x25	5678	1194	77	1
saccadic	22	484	25x25	6012	1184	262	1
saccadic	22	485	25x25	6346	1025	575	1
saccadic	22	486	25x25	6680	815	668	1
saccadic	22	487	25x25	7014	835	624	1
saccadic	22	488	25x25	7348	980	380	1
saccadic	22	489	25x25	7682	1031	523	1
saccadic	22	490	25x25	8016	993	566	1
saccadic	22	491	25x25	8350	946	648	1
saccadic	23	492	25x25	0	0	0	1
saccadic	23	493	25x25	334	11	2	1
saccadic	23	494	25x25	668	647	115	1
saccadic	23	495	25x25	1002	1417	372	1
saccadic	23	496	25x25	1336	1896	675	1
saccadic	23	497	25x25	1670	1687	633	1
saccadic	23	498	25x25	2004	92	2	1
saccadic	23	499	25x25	2338	409	282	1
saccadic	23	500	25x25	2672	784	493	1
saccadic	23	501	25x25	3006	1398	847	1
saccadic	23	502	25x25	3340	963	548	1
saccadic	23	503	25x25	3674	771	395	1
saccadic	23	504	25x25	4008	1047	454	1
saccadic	23	505	25x25	4342	1073	564	1
saccadic	23	506	25x25	4676	1466	877	1
saccadic	23	507	25x25	5010	986	730	1
saccadic	23	508	25x25	5344	666	336	1
saccadic	23	509	25x25	5678	829	385	1
saccadic	23	510	25x25	6012	954	469	1
saccadic	23	511	25x25	6346	1247	672	1
saccadic	23	512	25x25	6680	685	350	1
saccadic	23	513	25x25	7014	768	435	1
saccadic	24	514	25x25	0	0	0	1
saccadic	24	515	25x25	334	1253	858	1
saccadic	24	516	25x25	668	1608	1078	1
saccadic	24	517	25x25	1002	1123	596	1
saccadic	24	518	25x25	1336	1663	943	1
saccadic	24	519	25x25	1670	1628	933	1
saccadic	24	520	25x25	2004	1063	718	1
saccadic	24	521	25x25	2338	1303	777	1
saccadic	24	522	25x25	2672	1339	705	1
saccadic	24	523	25x25	3006	1649	968	1
saccadic	24	524	25x25	3340	1237	800	1
saccadic	24	525	25x25	3674	1284	838	1
saccadic	24	526	25x25	4008	1112	704	1
saccadic	24	527	25x25	4342	577	0	1
saccadic	24	528	25x25	4676	1238	523	1
saccadic	24	529	25x25	5010	1177	556	1
saccadic	24	530	25x25	5344	1108	638	1
saccadic	24	531	25x25	5678	1200	748	1
saccadic	25	532	25x25	0	0	0	1
saccadic	25	533	25x25	334	102	68	1
saccadic	25	534	25x25	668	567	346	1
saccadic	25	535	25x25	1002	1403	983	1
saccadic	25	536	25x25	1336	1509	1071	1
saccadic	25	537	25x25	1670	856	131	1
saccadic	25	538	25x25	2004	695	1	1
saccadic	25	539	25x25	2338	1696	337	1
saccadic	25	540	25x25	2672	1682	514	1
saccadic	25	541	25x25	3006	1075	463	1
saccadic	25	542	25x25	3340	205	510	1
saccadic	25	543	25x25	3674	47	568	1
saccadic	25	544	25x25	4008	455	489	1
saccadic	25	545	25x25	4342	1673	928	1
saccadic	25	546	25x25	4676	1621	864	1
saccadic	25	547	25x25	5010	768	438	1
saccadic	25	548	25x25	5344	213	10	1
saccadic	25	549	25x25	5678	504	292	1
saccadic	25	550	25x25	6012	581	354	1
saccadic	25	551	25x25	6346	758	431	1
saccadic	25	552	25x25	6680	768	433	1
saccadic	26	553	25x25	0	0	0	1
saccadic	26	554	25x25	334	632	325	1
saccadic	26	555	25x25	668	1653	800	1
saccadic	26	556	25x25	1002	1060	566	1
saccadic	26	557	25x25	1336	356	439	1
saccadic	26	558	25x25	1670	3	332	1
saccadic	26	559	25x25	2004	830	448	1
saccadic	26	560	25x25	2338	1621	516	1
saccadic	26	561	25x25	2672	1478	568	1
saccadic	26	562	25x25	3006	1030	657	1
saccadic	26	563	25x25	3340	192	280	1
saccadic	26	564	25x25	3674	671	409	1
saccadic	26	565	25x25	4008	825	453	1
saccadic	26	566	25x25	4342	1103	565	1
saccadic	26	567	25x25	4676	910	514	1
saccadic	26	568	25x25	5010	813	519	1
saccadic	26	569	25x25	5344	938	678	1
saccadic	26	570	25x25	5678	930	556	1
saccadic	26	571	25x25	6012	943	679	1
saccadic	26	572	25x25	6346	953	1053	1
saccadic	26	573	25x25	6680	1055	809	1
saccadic	27	574	25x25	0	0	0	1
saccadic	27	575	25x25	334	430	193	1
saccadic	27	576	25x25	668	1920	853	1
saccadic	27	577	25x25	1002	1043	580	1
saccadic	27	578	25x25	1336	918	551	1
saccadic	27	579	25x25	1670	1098	586	1
saccadic	27	580	25x25	2004	1687	813	1
saccadic	27	581	25x25	2338	509	953	1
saccadic	27	582	25x25	2672	10	794	1
saccadic	27	583	25x25	3006	482	496	1
saccadic	27	584	25x25	3340	1107	146	1
saccadic	27	585	25x25	3674	1179	351	1
saccadic	27	586	25x25	4008	881	1080	1
saccadic	27	587	25x25	4342	17	0	1
saccadic	27	588	25x25	4676	267	255	1
saccadic	27	589	25x25	5010	630	583	1
saccadic	27	590	25x25	5344	968	352	1
saccadic	27	591	25x25	5678	1323	569	1
saccadic	27	592	25x25	6012	1163	529	1
saccadic	27	593	25x25	6346	1148	533	1
saccadic	28	594	25x25	0	0	0	1
saccadic	28	595	25x25	334	11	7	1
saccadic	28	596	25x25	668	1373	784	1
saccadic	28	597	25x25	1002	1365	754	1
saccadic	28	598	25x25	1336	978	535	1
saccadic	28	599	25x25	1670	813	317	1
saccadic	28	600	25x25	2004	828	332	1
saccadic	28	601	25x25	2338	879	386	1
saccadic	28	602	25x25	2672	959	463	1
saccadic	28	603	25x25	3006	974	503	1
saccadic	28	604	25x25	3340	1183	546	1
saccadic	28	605	25x25	3674	1232	648	1
saccadic	28	606	25x25	4008	873	693	1
saccadic	28	607	25x25	4342	934	678	1
saccadic	28	608	25x25	4676	1174	718	1
saccadic	28	609	25x25	5010	913	489	1
saccadic	28	610	25x25	5344	888	453	1
saccadic	28	611	25x25	5678	998	569	1
saccadic	28	612	25x25	6012	811	632	1
saccadic	28	613	25x25	6346	820	759	1
saccadic	28	614	25x25	6680	899	782	1
saccadic	29	615	25x25	0	0	0	1
saccadic	30	616	25x25	334	1220	795	1
saccadic	30	617	25x25	668	1752	948	1
saccadic	30	618	25x25	1002	691	449	1
saccadic	30	619	25x25	1336	743	489	1
saccadic	30	620	25x25	1670	938	476	1
saccadic	30	621	25x25	2004	1663	415	1
saccadic	30	622	25x25	2338	751	235	1
saccadic	30	623	25x25	2672	331	112	1
saccadic	30	624	25x25	3006	431	183	1
saccadic	30	625	25x25	3340	745	387	1
saccadic	30	626	25x25	3674	1020	499	1
saccadic	30	627	25x25	4008	1148	536	1
saccadic	30	628	25x25	4342	1090	548	1
saccadic	30	629	25x25	4676	656	773	1
saccadic	30	630	25x25	5010	682	762	1
saccadic	30	631	25x25	5344	986	579	1
saccadic	30	632	25x25	5678	1130	534	1
saccadic	30	633	25x25	6012	1164	568	1
saccadic	30	634	25x25	6346	1043	628	1
saccadic	30	635	25x25	6680	884	714	1
saccadic	30	636	25x25	7014	898	598	1
saccadic	30	637	25x25	7348	916	593	1
saccadic	30	638	25x25	0	0	0	1
saccadic	30	639	25x25	334	0	0	1
saccadic	30	640	25x25	668	853	602	1
saccadic	30	641	25x25	1002	1458	897	1
saccadic	30	642	25x25	1336	1333	833	1
saccadic	30	643	25x25	1670	803	548	1
saccadic	30	644	25x25	2004	201	296	1
saccadic	30	645	25x25	2338	441	461	1
saccadic	30	646	25x25	2672	713	610	1
saccadic	30	647	25x25	3006	873	578	1
saccadic	30	648	25x25	3340	1143	292	1
saccadic	30	649	25x25	3674	1220	450	1
saccadic	30	650	25x25	4008	1333	1080	1
saccadic	30	651	25x25	4342	975	898	1
saccadic	30	652	25x25	4676	1008	339	1
saccadic	30	653	25x25	5010	978	446	1
saccadic	30	654	25x25	5344	745	1077	1
saccadic	30	655	25x25	5678	621	302	1
saccadic	30	656	25x25	6012	761	312	1
saccadic	30	657	25x25	6346	870	465	1
saccadic	30	658	25x25	6680	903	535	1
VOR	31	659	25x25	0	0	0	1
VOR	31	660	25x25	334	0	0	1
VOR	31	661	25x25	668	27	22	1
VOR	31	662	25x25	1002	82	62	1
VOR	31	663	25x25	1336	140	102	1
VOR	31	664	25x25	1670	182	133	1
VOR	31	665	25x25	2004	262	192	1
VOR	31	666	25x25	2338	318	242	1
VOR	31	667	25x25	2672	371	290	1
VOR	31	668	25x25	3006	424	327	1
VOR	31	669	25x25	3340	465	356	1
VOR	31	670	25x25	3674	499	379	1
VOR	31	671	25x25	4008	551	408	1
VOR	31	672	25x25	4342	580	424	1
VOR	31	673	25x25	4676	637	456	1
VOR	31	674	25x25	5010	736	498	1
VOR	31	675	25x25	5344	831	533	1
VOR	31	676	25x25	5678	901	556	1
VOR	31	677	25x25	6012	933	561	1
VOR	31	678	25x25	6346	953	563	1
VOR	31	679	25x25	6680	963	561	1
VOR	32	680	25x25	0	0	0	1
VOR	32	681	25x25	334	31	26	1
VOR	32	682	25x25	668	63	50	1
VOR	32	683	25x25	1002	102	75	1
VOR	32	684	25x25	1336	153	111	1
VOR	32	685	25x25	1670	202	142	1
VOR	32	686	25x25	2004	251	181	1
VOR	32	687	25x25	2338	278	201	1
VOR	32	688	25x25	2672	316	227	1
VOR	32	689	25x25	3006	355	261	1
VOR	32	690	25x25	3340	417	302	1
VOR	32	691	25x25	3674	471	351	1
VOR	32	692	25x25	4008	562	413	1
VOR	32	693	25x25	4342	667	469	1
VOR	32	694	25x25	4676	811	529	1
VOR	32	695	25x25	5010	868	551	1
VOR	32	696	25x25	5344	896	554	1
VOR	32	697	25x25	5678	938	560	1
VOR	32	698	25x25	6012	964	561	1
VOR	33	699	25x25	0	0	0	1
VOR	33	700	25x25	334	7	12	1
VOR	33	701	25x25	668	56	51	1
VOR	33	702	25x25	1002	101	87	1
VOR	33	703	25x25	1336	137	113	1
VOR	33	704	25x25	1670	182	147	1
VOR	33	705	25x25	2004	236	182	1
VOR	33	706	25x25	2338	290	217	1
VOR	33	707	25x25	2672	338	249	1
VOR	33	708	25x25	3006	381	277	1
VOR	33	709	25x25	3340	412	300	1
VOR	33	710	25x25	3674	440	319	1
VOR	33	711	25x25	4008	440	319	1
VOR	33	712	25x25	4342	456	332	1
VOR	33	713	25x25	4676	491	357	1
VOR	33	714	25x25	5010	531	386	1
VOR	33	715	25x25	5344	571	413	1
VOR	33	716	25x25	5678	612	438	1
VOR	33	717	25x25	6012	686	474	1
VOR	33	718	25x25	6346	768	513	1
VOR	33	719	25x25	6680	841	540	1
VOR	33	720	25x25	7014	881	553	1
VOR	33	721	25x25	7348	923	563	1
VOR	33	722	25x25	7682	950	564	1
VOR	33	723	25x25	8016	958	564	1
VOR	33	724	25x25	8350	960	564	1
VOR	34	725	25x25	0	0	0	1
VOR	34	726	25x25	334	23	16	1
VOR	34	727	25x25	668	75	57	1
VOR	34	728	25x25	1002	115	92	1
VOR	34	729	25x25	1336	157	126	1
VOR	34	730	25x25	1670	200	157	1
VOR	34	731	25x25	2004	248	191	1
VOR	34	732	25x25	2338	298	226	1
VOR	34	733	25x25	2672	335	247	1
VOR	34	734	25x25	3006	392	289	1
VOR	34	735	25x25	3340	457	331	1
VOR	34	736	25x25	3674	502	356	1
VOR	34	737	25x25	4008	592	413	1
VOR	34	738	25x25	4342	687	460	1
VOR	34	739	25x25	4676	799	508	1
VOR	34	740	25x25	5010	865	538	1
VOR	34	741	25x25	5344	904	553	1
VOR	34	742	25x25	5678	934	558	1
VOR	34	743	25x25	6012	958	558	1
VOR	34	744	25x25	6346	960	558	1
VOR	35	745	25x25	0	0	0	1
VOR	35	746	25x25	334	22	21	1
VOR	35	747	25x25	668	81	65	1
VOR	35	748	25x25	1002	128	102	1
VOR	35	749	25x25	1336	163	127	1
VOR	35	750	25x25	1670	187	147	1
VOR	35	751	25x25	2004	226	181	1
VOR	35	752	25x25	2338	268	212	1
VOR	35	753	25x25	2672	313	241	1
VOR	35	754	25x25	3006	366	276	1
VOR	35	755	25x25	3340	410	304	1
VOR	35	756	25x25	3674	457	332	1
VOR	35	757	25x25	4008	497	359	1
VOR	35	758	25x25	4342	542	384	1
VOR	35	759	25x25	4676	581	408	1
VOR	35	760	25x25	5010	640	438	1
VOR	35	761	25x25	5344	696	465	1
VOR	35	762	25x25	5678	763	498	1
VOR	35	763	25x25	6012	841	528	1
VOR	35	764	25x25	6346	928	556	1
VOR	35	765	25x25	6680	961	559	1
VOR	35	766	25x25	7014	964	559	1
VOR	36	767	25x25	0	0	0	1
VOR	36	768	25x25	334	12	20	1
VOR	36	769	25x25	668	52	57	1
VOR	36	770	25x25	1002	93	87	1
VOR	36	771	25x25	1336	138	125	1
VOR	36	772	25x25	1670	190	162	1
VOR	36	773	25x25	2004	246	200	1
VOR	36	774	25x25	2338	331	256	1
VOR	36	775	25x25	2672	397	309	1
VOR	36	776	25x25	3006	445	344	1
VOR	36	777	25x25	3340	507	380	1
VOR	36	778	25x25	3674	580	424	1
VOR	36	779	25x25	4008	647	468	1
VOR	36	780	25x25	4342	698	500	1
VOR	36	781	25x25	4676	760	528	1
VOR	36	782	25x25	5010	803	543	1
VOR	36	783	25x25	5344	864	559	1
VOR	36	784	25x25	5678	925	568	1
VOR	36	785	25x25	6012	944	568	1
VOR	36	786	25x25	6346	946	568	1
VOR	36	787	25x25	6680	948	568	1
VOR	36	788	25x25	7014	960	558	1
VOR	37	789	25x25	0	0	0	1
VOR	37	790	25x25	334	7	8	1
VOR	37	791	25x25	668	36	27	1
VOR	37	792	25x25	1002	75	55	1
VOR	37	793	25x25	1336	110	78	1
VOR	37	794	25x25	1670	162	107	1
VOR	37	795	25x25	2004	216	137	1
VOR	37	796	25x25	2338	277	171	1
VOR	37	797	25x25	2672	306	193	1
VOR	37	798	25x25	3006	360	227	1
VOR	37	799	25x25	3340	416	262	1
VOR	37	800	25x25	3674	474	299	1
VOR	37	801	25x25	4008	501	319	1
VOR	37	802	25x25	4342	535	346	1
VOR	37	803	25x25	4676	579	372	1
VOR	37	804	25x25	5010	627	404	1
VOR	37	805	25x25	5344	667	435	1
VOR	37	806	25x25	5678	719	473	1
VOR	37	807	25x25	6012	765	496	1
VOR	37	808	25x25	6346	794	510	1
VOR	37	809	25x25	6680	814	518	1
VOR	37	810	25x25	7014	853	533	1
VOR	37	811	25x25	7348	913	545	1
VOR	37	812	25x25	7682	940	548	1
VOR	37	813	25x25	8016	961	553	1
VOR	37	814	25x25	8350	963	553	1
VOR	38	815	25x25	0	0	0	1
VOR	38	816	25x25	334	10	11	1
VOR	38	817	25x25	668	42	37	1
VOR	38	818	25x25	1002	72	61	1
VOR	38	819	25x25	1336	125	97	1
VOR	38	820	25x25	1670	158	118	1
VOR	38	821	25x25	2004	210	148	1
VOR	38	822	25x25	2338	240	163	1
VOR	38	823	25x25	2672	282	192	1
VOR	38	824	25x25	3006	336	229	1
VOR	38	825	25x25	3340	390	260	1
VOR	38	826	25x25	3674	434	292	1
VOR	38	827	25x25	4008	501	335	1
VOR	38	828	25x25	4342	561	374	1
VOR	38	829	25x25	4676	651	434	1
VOR	38	830	25x25	5010	753	485	1
VOR	38	831	25x25	5344	834	518	1
VOR	38	832	25x25	5678	939	546	1
VOR	38	833	25x25	6012	951	548	1
VOR	38	834	25x25	6346	960	549	1
VOR	38	835	25x25	6680	964	549	1
VOR	38	836	25x25	7014	966	549	1
VOR	39	837	25x25	0	0	0	1
VOR	39	838	25x25	334	13	8	1
VOR	39	839	25x25	668	43	35	1
VOR	39	840	25x25	1002	72	60	1
VOR	39	841	25x25	1336	112	92	1
VOR	39	842	25x25	1670	157	127	1
VOR	39	843	25x25	2004	192	161	1
VOR	39	844	25x25	2338	253	209	1
VOR	39	845	25x25	2672	298	244	1
VOR	39	846	25x25	3006	364	289	1
VOR	39	847	25x25	3340	436	336	1
VOR	39	848	25x25	3674	494	371	1
VOR	39	849	25x25	4008	547	404	1
VOR	39	850	25x25	4342	622	438	1
VOR	39	851	25x25	4676	682	465	1
VOR	39	852	25x25	5010	730	489	1
VOR	39	853	25x25	5344	783	511	1
VOR	39	854	25x25	5678	856	538	1
VOR	39	855	25x25	6012	918	546	1
VOR	39	856	25x25	6346	938	549	1
VOR	39	857	25x25	6680	961	558	1
VOR	39	858	25x25	7014	964	558	1
VOR	40	859	25x25	0	0	0	1
VOR	40	860	25x25	334	3	2	1
VOR	40	861	25x25	668	27	23	1
VOR	40	862	25x25	1002	51	47	1
VOR	40	863	25x25	1336	87	77	1
VOR	40	864	25x25	1670	116	106	1
VOR	40	865	25x25	2004	153	136	1
VOR	40	866	25x25	2338	227	177	1
VOR	40	867	25x25	2672	317	224	1
VOR	40	868	25x25	3006	399	265	1
VOR	40	869	25x25	3340	437	290	1
VOR	40	870	25x25	3674	507	334	1
VOR	40	871	25x25	4008	554	361	1
VOR	40	872	25x25	4342	619	409	1
VOR	40	873	25x25	4676	685	456	1
VOR	40	874	25x25	5010	763	508	1
VOR	40	875	25x25	5344	850	546	1
VOR	40	876	25x25	5678	899	556	1
VOR	40	877	25x25	6012	948	563	1
VOR	40	878	25x25	6346	959	563	1
VOR	40	879	25x25	6680	961	563	1
saccadic	41	880	50x50	0	0	0	1
saccadic	41	881	50x50	334	0	0	1
saccadic	41	882	50x50	668	644	309	1
saccadic	41	883	50x50	1002	1085	434	1
saccadic	41	884	50x50	1336	1920	608	1
saccadic	41	885	50x50	1670	1282	613	1
saccadic	41	886	50x50	2004	251	252	1
saccadic	41	887	50x50	2338	698	573	1
saccadic	41	888	50x50	2672	1034	510	1
saccadic	41	889	50x50	3006	1162	568	1
saccadic	41	890	50x50	3340	976	553	1
saccadic	41	891	50x50	3674	733	518	1
saccadic	41	892	50x50	4008	1025	638	1
saccadic	41	893	50x50	4342	980	574	1
saccadic	41	894	50x50	4676	971	570	1
saccadic	41	895	50x50	5010	959	570	1
saccadic	42	896	50x50	0	0	0	1
saccadic	42	897	50x50	334	35	27	1
saccadic	42	898	50x50	668	1588	803	1
saccadic	42	899	50x50	1002	1150	583	1
saccadic	42	900	50x50	1336	916	720	1
saccadic	42	901	50x50	1670	665	637	1
saccadic	42	902	50x50	2004	993	519	1
saccadic	42	903	50x50	2338	1040	504	1
saccadic	42	904	50x50	2672	919	595	1
saccadic	42	905	50x50	3006	900	602	1
saccadic	42	906	50x50	3340	985	596	1
saccadic	42	907	50x50	3674	966	556	1
saccadic	42	908	50x50	4008	938	583	1
saccadic	43	909	50x50	0	0	0	1
saccadic	43	910	50x50	334	22	22	1
saccadic	43	911	50x50	668	639	326	1
saccadic	43	912	50x50	1002	879	372	1
saccadic	43	913	50x50	1336	1163	524	1
saccadic	43	914	50x50	1670	1028	503	1
saccadic	43	915	50x50	2004	943	529	1
saccadic	43	916	50x50	2338	931	558	1
saccadic	43	917	50x50	2672	965	576	1
saccadic	44	918	50x50	0	0	0	1
saccadic	44	919	50x50	334	272	130	1
saccadic	44	920	50x50	668	708	306	1
saccadic	44	921	50x50	1002	1900	634	1
saccadic	44	922	50x50	1336	1338	516	1
saccadic	44	923	50x50	1670	776	414	1
saccadic	44	924	50x50	2004	823	504	1
saccadic	44	925	50x50	2338	975	603	1
saccadic	44	926	50x50	2672	971	589	1
saccadic	44	927	50x50	3006	974	564	1
saccadic	45	928	50x50	0	0	0	1
saccadic	45	929	50x50	334	72	7	1
saccadic	45	930	50x50	668	1323	167	1
saccadic	45	931	50x50	1002	1878	446	1
saccadic	45	932	50x50	1336	1743	718	1
saccadic	45	933	50x50	1670	1030	395	1
saccadic	45	934	50x50	2004	963	483	1
saccadic	45	935	50x50	2338	1098	638	1
saccadic	45	936	50x50	2672	825	655	1
saccadic	45	937	50x50	3006	998	511	1
saccadic	45	938	50x50	3340	986	543	1
saccadic	45	939	50x50	3674	953	561	1
saccadic	46	940	50x50	0	0	0	1
saccadic	46	941	50x50	334	36	31	1
saccadic	46	942	50x50	668	619	116	1
saccadic	46	943	50x50	1002	1758	297	1
saccadic	46	944	50x50	1336	1892	545	1
saccadic	46	945	50x50	1670	1513	576	1
saccadic	46	946	50x50	2004	612	553	1
saccadic	46	947	50x50	2338	691	608	1
saccadic	46	948	50x50	2672	873	483	1
saccadic	46	949	50x50	3006	1052	529	1
saccadic	46	950	50x50	3340	1039	617	1
saccadic	46	951	50x50	3674	913	554	1
saccadic	46	952	50x50	4008	901	555	1
saccadic	46	953	50x50	4342	1140	588	1
saccadic	46	954	50x50	4676	1023	505	1
saccadic	46	955	50x50	5010	896	448	1
saccadic	46	956	50x50	5344	980	619	1
saccadic	46	957	50x50	5678	983	623	1
saccadic	47	958	50x50	0	0	0	1
saccadic	47	959	50x50	334	0	0	1
saccadic	47	960	50x50	668	0	0	1
saccadic	47	961	50x50	1002	365	192	1
saccadic	47	962	50x50	1336	1023	325	1
saccadic	47	963	50x50	1670	1614	384	1
saccadic	47	964	50x50	2004	1263	623	1
saccadic	47	965	50x50	2338	1041	964	1
saccadic	47	966	50x50	2672	986	668	1
saccadic	47	967	50x50	3006	1397	354	1
saccadic	47	968	50x50	3340	1198	264	1
saccadic	47	969	50x50	3674	843	411	1
saccadic	47	970	50x50	4008	871	441	1
saccadic	47	971	50x50	4342	870	478	1
saccadic	47	972	50x50	4676	926	598	1
saccadic	47	973	50x50	5010	958	713	1
saccadic	47	974	50x50	5344	928	342	1
saccadic	47	975	50x50	5678	1039	241	1
saccadic	47	976	50x50	6012	1178	385	1
saccadic	47	977	50x50	6346	804	727	1
saccadic	47	978	50x50	6680	894	655	1
saccadic	47	979	50x50	7014	889	603	1
saccadic	47	980	50x50	7348	930	546	1
saccadic	48	981	50x50	0	0	0	1
saccadic	48	982	50x50	334	0	0	1
saccadic	48	983	50x50	668	809	720	1
saccadic	48	984	50x50	1002	1746	1060	1
saccadic	48	985	50x50	1336	1673	1056	1
saccadic	48	986	50x50	1670	1564	956	1
saccadic	48	987	50x50	2004	1283	827	1
saccadic	48	988	50x50	2338	1049	617	1
saccadic	48	989	50x50	2672	919	445	1
saccadic	48	990	50x50	3006	1218	384	1
saccadic	48	991	50x50	3340	758	881	1
saccadic	48	992	50x50	3674	6	1078	1
saccadic	48	993	50x50	4008	788	849	1
saccadic	48	994	50x50	4342	1098	775	1
saccadic	48	995	50x50	4676	1083	608	1
saccadic	48	996	50x50	5010	933	540	1
saccadic	48	997	50x50	5344	895	523	1
saccadic	48	998	50x50	5678	1157	718	1
saccadic	48	999	50x50	6012	1109	685	1
saccadic	49	1000	50x50	0	0	0	1
saccadic	49	1001	50x50	334	783	365	1
saccadic	49	1002	50x50	668	1793	888	1
saccadic	49	1003	50x50	1002	963	529	1
saccadic	49	1004	50x50	1336	248	42	1
saccadic	49	1005	50x50	1670	286	312	1
saccadic	49	1006	50x50	2004	630	252	1
saccadic	49	1007	50x50	2338	1920	395	1
saccadic	49	1008	50x50	2672	1677	693	1
saccadic	49	1009	50x50	3006	1368	491	1
saccadic	49	1010	50x50	3340	729	600	1
saccadic	49	1011	50x50	3674	546	750	1
saccadic	49	1012	50x50	4008	948	302	1
saccadic	49	1013	50x50	4342	1382	357	1
saccadic	49	1014	50x50	4676	1544	739	1
saccadic	49	1015	50x50	5010	1154	518	1
saccadic	49	1016	50x50	5344	596	171	1
saccadic	49	1017	50x50	5678	858	372	1
saccadic	49	1018	50x50	6012	994	540	1
saccadic	49	1019	50x50	6346	1050	652	1
saccadic	49	1020	50x50	6680	1018	658	1
saccadic	49	1021	50x50	7014	914	579	1
saccadic	49	1022	50x50	7348	883	566	1
saccadic	50	1023	50x50	0	0	0	1
saccadic	50	1024	50x50	334	193	108	1
saccadic	50	1025	50x50	668	1910	1080	1
saccadic	50	1026	50x50	1002	1309	869	1
saccadic	50	1027	50x50	1336	990	783	1
saccadic	50	1028	50x50	1670	896	536	1
saccadic	50	1029	50x50	2004	1200	205	1
saccadic	50	1030	50x50	2338	935	524	1
saccadic	50	1031	50x50	2672	347	943	1
saccadic	50	1032	50x50	3006	594	768	1
saccadic	50	1033	50x50	3340	799	595	1
saccadic	50	1034	50x50	3674	1334	375	1
saccadic	50	1035	50x50	4008	713	738	1
saccadic	50	1036	50x50	4342	681	782	1
saccadic	50	1037	50x50	4676	809	689	1
saccadic	50	1038	50x50	5010	1028	478	1
saccadic	50	1039	50x50	5344	1378	361	1
VOR	51	1040	50x50	0	0	0	1
VOR	51	1041	50x50	334	0	0	1
VOR	51	1042	50x50	668	85	70	1
VOR	51	1043	50x50	1002	133	105	1
VOR	51	1044	50x50	1336	201	155	1
VOR	51	1045	50x50	1670	270	196	1
VOR	51	1046	50x50	2004	385	257	1
VOR	51	1047	50x50	2338	472	307	1
VOR	51	1048	50x50	2672	612	380	1
VOR	51	1049	50x50	3006	716	438	1
VOR	51	1050	50x50	3340	828	499	1
VOR	51	1051	50x50	3674	918	543	1
VOR	51	1052	50x50	4008	958	558	1
VOR	51	1053	50x50	4342	973	560	1
VOR	51	1054	50x50	4676	978	563	1
VOR	52	1055	50x50	0	0	0	1
VOR	52	1056	50x50	334	0	27	1
VOR	52	1057	50x50	668	0	42	1
VOR	52	1058	50x50	1002	92	146	1
VOR	52	1059	50x50	1336	231	236	1
VOR	52	1060	50x50	1670	387	327	1
VOR	52	1061	50x50	2004	536	403	1
VOR	52	1062	50x50	2338	665	434	1
VOR	52	1063	50x50	2672	848	523	1
VOR	52	1064	50x50	3006	944	578	1
VOR	52	1065	50x50	3340	950	578	1
VOR	52	1066	50x50	3674	963	571	1
VOR	53	1067	50x50	0	0	0	1
VOR	53	1068	50x50	334	0	0	1
VOR	53	1069	50x50	668	7	5	1
VOR	53	1070	50x50	1002	142	66	1
VOR	53	1071	50x50	1336	241	113	1
VOR	53	1072	50x50	1670	302	156	1
VOR	53	1073	50x50	2004	335	197	1
VOR	53	1074	50x50	2338	384	252	1
VOR	53	1075	50x50	2672	400	275	1
VOR	53	1076	50x50	3006	439	330	1
VOR	53	1077	50x50	3340	587	413	1
VOR	53	1078	50x50	3674	597	423	1
VOR	53	1079	50x50	4008	652	445	1
VOR	53	1080	50x50	4342	744	488	1
VOR	53	1081	50x50	4676	774	500	1
VOR	53	1082	50x50	5010	870	540	1
VOR	53	1083	50x50	5344	908	563	1
VOR	53	1084	50x50	5678	934	578	1
VOR	53	1085	50x50	6012	960	580	1
VOR	54	1086	50x50	0	0	0	1
VOR	54	1087	50x50	334	0	0	1
VOR	54	1088	50x50	668	22	31	1
VOR	54	1089	50x50	1002	102	128	1
VOR	54	1090	50x50	1336	155	190	1
VOR	54	1091	50x50	1670	203	216	1
VOR	54	1092	50x50	2004	282	271	1
VOR	54	1093	50x50	2338	367	329	1
VOR	54	1094	50x50	2672	444	382	1
VOR	54	1095	50x50	3006	457	389	1
VOR	54	1096	50x50	3340	575	454	1
VOR	54	1097	50x50	3674	581	458	1
VOR	54	1098	50x50	4008	647	490	1
VOR	54	1099	50x50	4342	698	503	1
VOR	54	1100	50x50	4676	784	524	1
VOR	54	1101	50x50	5010	848	553	1
VOR	54	1102	50x50	5344	914	569	1
VOR	54	1103	50x50	5678	960	583	1
VOR	55	1104	50x50	0	0	0	1
VOR	55	1105	50x50	334	17	17	1
VOR	55	1106	50x50	668	72	41	1
VOR	55	1107	50x50	1002	125	67	1
VOR	55	1108	50x50	1336	173	101	1
VOR	55	1109	50x50	1670	231	147	1
VOR	55	1110	50x50	2004	282	181	1
VOR	55	1111	50x50	2338	342	217	1
VOR	55	1112	50x50	2672	396	245	1
VOR	55	1113	50x50	3006	442	272	1
VOR	55	1114	50x50	3340	492	301	1
VOR	55	1115	50x50	3674	532	327	1
VOR	55	1116	50x50	4008	564	347	1
VOR	55	1117	50x50	4342	656	399	1
VOR	55	1118	50x50	4676	687	423	1
VOR	55	1119	50x50	5010	734	444	1
VOR	55	1120	50x50	5344	806	476	1
VOR	55	1121	50x50	5678	858	505	1
VOR	55	1122	50x50	6012	903	533	1
VOR	55	1123	50x50	6346	904	546	1
VOR	55	1124	50x50	6680	924	553	1
VOR	55	1125	50x50	7014	968	568	1
VOR	56	1126	50x50	0	0	0	1
VOR	56	1127	50x50	334	0	0	1
VOR	56	1128	50x50	668	7	10	1
VOR	56	1129	50x50	1002	32	22	1
VOR	56	1130	50x50	1336	53	40	1
VOR	56	1131	50x50	1670	77	60	1
VOR	56	1132	50x50	2004	121	86	1
VOR	56	1133	50x50	2338	146	105	1
VOR	56	1134	50x50	2672	168	123	1
VOR	56	1135	50x50	3006	202	147	1
VOR	56	1136	50x50	3340	242	172	1
VOR	56	1137	50x50	3674	273	191	1
VOR	56	1138	50x50	4008	311	216	1
VOR	56	1139	50x50	4342	349	244	1
VOR	56	1140	50x50	4676	396	280	1
VOR	56	1141	50x50	5010	445	312	1
VOR	56	1142	50x50	5344	484	342	1
VOR	56	1143	50x50	5678	536	377	1
VOR	56	1144	50x50	6012	577	408	1
VOR	56	1145	50x50	6346	645	451	1
VOR	56	1146	50x50	6680	703	484	1
VOR	56	1147	50x50	7014	753	510	1
VOR	56	1148	50x50	7348	826	545	1
VOR	56	1149	50x50	7682	873	564	1
VOR	56	1150	50x50	8016	923	580	1
VOR	56	1151	50x50	8350	939	585	1
VOR	56	1152	50x50	8684	968	585	1
VOR	57	1153	50x50	0	0	0	1
VOR	57	1154	50x50	334	0	0	1
VOR	57	1155	50x50	668	8	5	1
VOR	57	1156	50x50	1002	36	22	1
VOR	57	1157	50x50	1336	66	47	1
VOR	57	1158	50x50	1670	116	80	1
VOR	57	1159	50x50	2004	161	102	1
VOR	57	1160	50x50	2338	226	142	1
VOR	57	1161	50x50	2672	278	175	1
VOR	57	1162	50x50	3006	323	204	1
VOR	57	1163	50x50	3340	377	237	1
VOR	57	1164	50x50	3674	431	269	1
VOR	57	1165	50x50	4008	471	296	1
VOR	57	1166	50x50	4342	532	339	1
VOR	57	1167	50x50	4676	599	374	1
VOR	57	1168	50x50	5010	654	396	1
VOR	57	1169	50x50	5344	684	413	1
VOR	57	1170	50x50	5678	734	439	1
VOR	57	1171	50x50	6012	813	490	1
VOR	57	1172	50x50	6346	868	528	1
VOR	57	1173	50x50	6680	898	548	1
VOR	57	1174	50x50	7014	938	578	1
VOR	57	1175	50x50	7348	958	580	1
VOR	57	1176	50x50	7682	963	580	1
VOR	58	1177	50x50	0	0	0	1
VOR	58	1178	50x50	334	0	0	1
VOR	58	1179	50x50	668	7	5	1
VOR	58	1180	50x50	1002	41	35	1
VOR	58	1181	50x50	1336	70	70	1
VOR	58	1182	50x50	1670	116	112	1
VOR	58	1183	50x50	2004	182	158	1
VOR	58	1184	50x50	2338	222	187	1
VOR	58	1185	50x50	2672	291	232	1
VOR	58	1186	50x50	3006	337	262	1
VOR	58	1187	50x50	3340	377	290	1
VOR	58	1188	50x50	3674	419	325	1
VOR	58	1189	50x50	4008	470	364	1
VOR	58	1190	50x50	4342	527	403	1
VOR	58	1191	50x50	4676	586	436	1
VOR	58	1192	50x50	5010	649	468	1
VOR	58	1193	50x50	5344	695	494	1
VOR	58	1194	50x50	5678	755	523	1
VOR	58	1195	50x50	6012	828	551	1
VOR	58	1196	50x50	6346	914	579	1
VOR	58	1197	50x50	6680	933	583	1
VOR	58	1198	50x50	7014	966	583	1
VOR	59	1199	50x50	0	0	0	1
VOR	59	1200	50x50	334	1	7	1
VOR	59	1201	50x50	668	26	30	1
VOR	59	1202	50x50	1002	82	66	1
VOR	59	1203	50x50	1336	121	93	1
VOR	59	1204	50x50	1670	171	127	1
VOR	59	1205	50x50	2004	218	162	1
VOR	59	1206	50x50	2338	266	196	1
VOR	59	1207	50x50	2672	323	227	1
VOR	59	1208	50x50	3006	379	256	1
VOR	59	1209	50x50	3340	421	281	1
VOR	59	1210	50x50	3674	466	309	1
VOR	59	1211	50x50	4008	510	339	1
VOR	59	1212	50x50	4342	559	371	1
VOR	59	1213	50x50	4676	635	405	1
VOR	59	1214	50x50	5010	716	445	1
VOR	59	1215	50x50	5344	775	471	1
VOR	59	1216	50x50	5678	840	503	1
VOR	59	1217	50x50	6012	909	536	1
VOR	59	1218	50x50	6346	958	559	1
VOR	59	1219	50x50	6680	971	566	1
VOR	59	1220	50x50	7014	976	569	1
VOR	60	1221	50x50	0	0	0	1
VOR	60	1222	50x50	334	17	21	1
VOR	60	1223	50x50	668	58	57	1
VOR	60	1224	50x50	1002	112	100	1
VOR	60	1225	50x50	1336	176	153	1
VOR	60	1226	50x50	1670	212	182	1
VOR	60	1227	50x50	2004	272	216	1
VOR	60	1228	50x50	2338	342	257	1
VOR	60	1229	50x50	2672	390	290	1
VOR	60	1230	50x50	3006	431	321	1
VOR	60	1231	50x50	3340	494	359	1
VOR	60	1232	50x50	3674	552	401	1
VOR	60	1233	50x50	4008	597	429	1
VOR	60	1234	50x50	4342	640	455	1
VOR	60	1235	50x50	4676	681	478	1
VOR	60	1236	50x50	5010	733	506	1
VOR	60	1237	50x50	5344	808	539	1
VOR	60	1238	50x50	5678	876	561	1
VOR	60	1239	50x50	6012	901	568	1
VOR	60	1240	50x50	6346	936	573	1
VOR	60	1241	50x50	6680	968	573	1
saccadic	61	1242	100x100	0	0	0	1
saccadic	61	1243	100x100	334	0	0	1
saccadic	61	1244	100x100	668	93	97	1
saccadic	61	1245	100x100	1002	1025	943	1
saccadic	61	1246	100x100	1336	1089	858	1
saccadic	61	1247	100x100	1670	442	239	1
saccadic	61	1248	100x100	2004	646	302	1
saccadic	61	1249	100x100	2338	946	516	1
saccadic	61	1250	100x100	2672	986	566	1
saccadic	62	1251	100x100	0	0	0	1
saccadic	62	1252	100x100	334	0	0	1
saccadic	62	1253	100x100	668	10	5	1
saccadic	62	1254	100x100	1002	894	684	1
saccadic	62	1255	100x100	1336	1349	1012	1
saccadic	62	1256	100x100	1670	874	715	1
saccadic	62	1257	100x100	2004	703	474	1
saccadic	62	1258	100x100	2338	896	505	1
saccadic	62	1259	100x100	2672	1005	578	1
saccadic	63	1260	100x100	0	0	0	1
saccadic	63	1261	100x100	334	0	0	1
saccadic	63	1262	100x100	668	635	157	1
saccadic	63	1263	100x100	1002	875	183	1
saccadic	63	1264	100x100	1336	1344	883	1
saccadic	63	1265	100x100	1670	627	397	1
saccadic	63	1266	100x100	2004	770	510	1
saccadic	63	1267	100x100	2338	896	604	1
saccadic	63	1268	100x100	2672	939	604	1
saccadic	64	1269	100x100	0	0	0	1
saccadic	64	1270	100x100	334	173	141	1
saccadic	64	1271	100x100	668	696	559	1
saccadic	64	1272	100x100	1002	667	357	1
saccadic	64	1273	100x100	1336	925	52	1
saccadic	64	1274	100x100	1670	515	518	1
saccadic	64	1275	100x100	2004	931	486	1
saccadic	64	1276	100x100	2338	1088	561	1
saccadic	64	1277	100x100	2672	954	558	1
saccadic	65	1278	100x100	0	0	0	1
saccadic	65	1279	100x100	334	0	0	1
saccadic	65	1280	100x100	668	868	225	1
saccadic	65	1281	100x100	1002	1036	272	1
saccadic	65	1282	100x100	1336	925	553	1
saccadic	65	1283	100x100	1670	971	593	1
saccadic	66	1284	100x100	0	0	0	1
saccadic	66	1285	100x100	334	42	73	1
saccadic	66	1286	100x100	668	660	735	1
saccadic	66	1287	100x100	1002	670	752	1
saccadic	66	1288	100x100	1336	1858	187	1
saccadic	66	1289	100x100	1670	1778	57	1
saccadic	66	1290	100x100	2004	1108	598	1
saccadic	66	1291	100x100	2338	850	594	1
saccadic	66	1292	100x100	2672	646	571	1
saccadic	66	1293	100x100	3006	507	453	1
saccadic	66	1294	100x100	3340	656	523	1
saccadic	66	1295	100x100	3674	773	544	1
saccadic	66	1296	100x100	4008	968	599	1
saccadic	66	1297	100x100	4342	1018	613	1
saccadic	67	1298	100x100	0	0	0	1
saccadic	67	1299	100x100	334	0	0	1
saccadic	67	1300	100x100	668	507	47	1
saccadic	67	1301	100x100	1002	958	118	1
saccadic	67	1302	100x100	1336	950	220	1
saccadic	67	1303	100x100	1670	760	486	1
saccadic	67	1304	100x100	2004	302	818	1
saccadic	67	1305	100x100	2338	1149	187	1
saccadic	67	1306	100x100	2672	1153	183	1
saccadic	67	1307	100x100	3006	823	625	1
saccadic	67	1308	100x100	3340	1030	304	1
saccadic	67	1309	100x100	3674	1038	529	1
saccadic	67	1310	100x100	4008	1030	598	1
saccadic	68	1311	100x100	0	0	0	1
saccadic	68	1312	100x100	334	0	0	1
saccadic	68	1313	100x100	668	417	234	1
saccadic	68	1314	100x100	1002	1182	400	1
saccadic	68	1315	100x100	1336	1217	918	1
saccadic	68	1316	100x100	1670	1198	837	1
saccadic	68	1317	100x100	2004	1174	280	1
saccadic	68	1318	100x100	2338	800	724	1
saccadic	68	1319	100x100	2672	973	540	1
saccadic	68	1320	100x100	3006	998	546	1
saccadic	68	1321	100x100	3340	969	642	1
saccadic	68	1322	100x100	3674	961	643	1
saccadic	68	1323	100x100	4008	1239	392	1
saccadic	68	1324	100x100	4342	1233	416	1
saccadic	68	1325	100x100	4676	666	784	1
saccadic	68	1326	100x100	5010	604	584	1
saccadic	68	1327	100x100	5344	993	693	1
saccadic	69	1328	100x100	0	0	0	1
saccadic	69	1329	100x100	334	298	85	1
saccadic	69	1330	100x100	668	743	151	1
saccadic	69	1331	100x100	1002	1701	967	1
saccadic	69	1332	100x100	1336	1468	902	1
saccadic	69	1333	100x100	1670	905	533	1
saccadic	69	1334	100x100	2004	662	261	1
saccadic	69	1335	100x100	2338	770	529	1
saccadic	69	1336	100x100	2672	955	635	1
saccadic	69	1337	100x100	3006	969	613	1
saccadic	69	1338	100x100	3340	1063	540	1
saccadic	70	1339	100x100	0	0	0	1
saccadic	70	1340	100x100	334	37	8	1
saccadic	70	1341	100x100	668	1348	609	1
saccadic	70	1342	100x100	1002	1280	663	1
saccadic	70	1343	100x100	1336	953	468	1
saccadic	70	1344	100x100	1670	718	787	1
saccadic	70	1345	100x100	2004	863	270	1
saccadic	70	1346	100x100	2338	1055	464	1
saccadic	70	1347	100x100	2672	913	809	1
saccadic	70	1348	100x100	3006	1063	556	1
saccadic	70	1349	100x100	3340	886	630	1
saccadic	70	1350	100x100	3674	921	596	1
saccadic	70	1351	100x100	4008	949	588	1
saccadic	70	1352	100x100	4342	955	588	1
VOR	71	1353	100x100	0	0	0	1
VOR	71	1354	100x100	0.334	0	0	1
VOR	71	1355	100x100	0.668	0	0	1
VOR	71	1356	100x100	1.002	31	52	1
VOR	71	1357	100x100	1.336	97	122	1
VOR	71	1358	100x100	1.67	156	202	1
VOR	71	1359	100x100	2.004	207	262	1
VOR	71	1360	100x100	2.338	292	326	1
VOR	71	1361	100x100	2.672	370	394	1
VOR	71	1362	100x100	3.006	462	444	1
VOR	71	1363	100x100	3.34	617	508	1
VOR	71	1364	100x100	3.674	796	559	1
VOR	71	1365	100x100	4.008	945	596	1
VOR	71	1366	100x100	4.342	968	598	1
VOR	71	1367	100x100	4.676	974	598	1
VOR	72	1368	100x100	0	0	0	1
VOR	72	1369	100x100	334	0	0	1
VOR	72	1370	100x100	668	1	20	1
VOR	72	1371	100x100	1002	32	47	1
VOR	72	1372	100x100	1336	77	77	1
VOR	72	1373	100x100	1670	112	102	1
VOR	72	1374	100x100	2004	167	148	1
VOR	72	1375	100x100	2338	240	227	1
VOR	72	1376	100x100	2672	273	255	1
VOR	72	1377	100x100	3006	323	291	1
VOR	72	1378	100x100	3340	405	342	1
VOR	72	1379	100x100	3674	467	389	1
VOR	72	1380	100x100	4008	567	448	1
VOR	72	1381	100x100	4342	607	468	1
VOR	72	1382	100x100	4676	738	528	1
VOR	72	1383	100x100	5010	858	578	1
VOR	72	1384	100x100	5344	930	590	1
VOR	72	1385	100x100	5678	950	593	1
VOR	72	1386	100x100	6012	967	593	1
VOR	73	1387	100x100	0	0	0	1
VOR	73	1388	100x100	334	0	0	1
VOR	73	1389	100x100	668	7	12	1
VOR	73	1390	100x100	1002	52	55	1
VOR	73	1391	100x100	1336	185	140	1
VOR	73	1392	100x100	1670	243	162	1
VOR	73	1393	100x100	2004	337	217	1
VOR	73	1394	100x100	2338	432	265	1
VOR	73	1395	100x100	2672	497	292	1
VOR	73	1396	100x100	3006	560	339	1
VOR	73	1397	100x100	3340	637	385	1
VOR	73	1398	100x100	3674	711	435	1
VOR	73	1399	100x100	4008	769	478	1
VOR	73	1400	100x100	4342	833	514	1
VOR	73	1401	100x100	4676	924	563	1
VOR	73	1402	100x100	5010	968	595	1
VOR	74	1403	100x100	0	0	0	1
VOR	74	1404	100x100	334	0	0	1
VOR	74	1405	100x100	668	72	65	1
VOR	74	1406	100x100	1002	96	78	1
VOR	74	1407	100x100	1336	157	130	1
VOR	74	1408	100x100	1670	238	192	1
VOR	74	1409	100x100	2004	322	259	1
VOR	74	1410	100x100	2338	391	305	1
VOR	74	1411	100x100	2672	427	334	1
VOR	74	1412	100x100	3006	505	380	1
VOR	74	1413	100x100	3340	585	433	1
VOR	74	1414	100x100	3674	708	498	1
VOR	74	1415	100x100	4008	758	525	1
VOR	74	1416	100x100	4342	820	549	1
VOR	74	1417	100x100	4676	878	573	1
VOR	74	1418	100x100	5010	976	607	1
VOR	75	1419	100x100	0	0	0	1
VOR	75	1420	100x100	334	0	0	1
VOR	75	1421	100x100	668	0	0	1
VOR	75	1422	100x100	1002	8	7	1
VOR	75	1423	100x100	1336	43	41	1
VOR	75	1424	100x100	1670	86	77	1
VOR	75	1425	100x100	2004	132	128	1
VOR	75	1426	100x100	2338	182	170	1
VOR	75	1427	100x100	2672	282	229	1
VOR	75	1428	100x100	3006	323	247	1
VOR	75	1429	100x100	3340	374	292	1
VOR	75	1430	100x100	3674	427	325	1
VOR	75	1431	100x100	4008	472	351	1
VOR	75	1432	100x100	4342	472	351	1
VOR	75	1433	100x100	4676	526	392	1
VOR	75	1434	100x100	5010	582	429	1
VOR	75	1435	100x100	5344	647	461	1
VOR	75	1436	100x100	5678	687	481	1
VOR	75	1437	100x100	6012	748	513	1
VOR	75	1438	100x100	6346	819	548	1
VOR	75	1439	100x100	6680	896	589	1
VOR	75	1440	100x100	7014	938	599	1
VOR	75	1441	100x100	7348	960	599	1
VOR	76	1442	100x100	0	0	0	1
VOR	76	1443	100x100	334	0	0	1
VOR	76	1444	100x100	668	35	63	1
VOR	76	1445	100x100	1002	106	102	1
VOR	76	1446	100x100	1336	140	131	1
VOR	76	1447	100x100	1670	206	177	1
VOR	76	1448	100x100	2004	256	206	1
VOR	76	1449	100x100	2338	331	257	1
VOR	76	1450	100x100	2672	407	307	1
VOR	76	1451	100x100	3006	492	364	1
VOR	76	1452	100x100	3340	594	430	1
VOR	76	1453	100x100	3674	664	460	1
VOR	76	1454	100x100	4008	760	508	1
VOR	76	1455	100x100	4342	884	561	1
VOR	76	1456	100x100	4676	973	589	1
VOR	76	1457	100x100	5010	983	590	1
VOR	77	1458	100x100	0	0	0	1
VOR	77	1459	100x100	334	0	0	1
VOR	77	1460	100x100	668	7	13	1
VOR	77	1461	100x100	1002	37	41	1
VOR	77	1462	100x100	1336	72	87	1
VOR	77	1463	100x100	1670	130	147	1
VOR	77	1464	100x100	2004	192	209	1
VOR	77	1465	100x100	2338	242	244	1
VOR	77	1466	100x100	2672	280	274	1
VOR	77	1467	100x100	3006	312	297	1
VOR	77	1468	100x100	3340	376	342	1
VOR	77	1469	100x100	3674	391	352	1
VOR	77	1470	100x100	4008	427	375	1
VOR	77	1471	100x100	4342	456	401	1
VOR	77	1472	100x100	4676	497	433	1
VOR	77	1473	100x100	5010	537	461	1
VOR	77	1474	100x100	5344	565	478	1
VOR	77	1475	100x100	5678	599	499	1
VOR	77	1476	100x100	6012	626	516	1
VOR	77	1477	100x100	6346	704	554	1
VOR	77	1478	100x100	6680	729	566	1
VOR	77	1479	100x100	7014	783	586	1
VOR	77	1480	100x100	7348	813	603	1
VOR	77	1481	100x100	7682	864	607	1
VOR	77	1482	100x100	8016	964	618	1
VOR	78	1483	100x100	0	0	0	1
VOR	78	1484	100x100	334	0	0	1
VOR	78	1485	100x100	668	36	38	1
VOR	78	1486	100x100	1002	102	107	1
VOR	78	1487	100x100	1336	142	150	1
VOR	78	1488	100x100	1670	221	190	1
VOR	78	1489	100x100	2004	332	237	1
VOR	78	1490	100x100	2338	417	271	1
VOR	78	1491	100x100	2672	454	287	1
VOR	78	1492	100x100	3006	527	335	1
VOR	78	1493	100x100	3340	597	396	1
VOR	78	1494	100x100	3674	649	443	1
VOR	78	1495	100x100	4008	685	488	1
VOR	78	1496	100x100	4342	729	528	1
VOR	78	1497	100x100	4676	800	558	1
VOR	78	1498	100x100	5010	888	583	1
VOR	78	1499	100x100	5344	966	604	1
VOR	78	1500	100x100	5678	975	605	1
VOR	79	1501	100x100	0	0	0	1
VOR	79	1502	100x100	334	0	1	1
VOR	79	1503	100x100	668	43	55	1
VOR	79	1504	100x100	1002	101	102	1
VOR	79	1505	100x100	1336	185	145	1
VOR	79	1506	100x100	1670	277	195	1
VOR	79	1507	100x100	2004	302	212	1
VOR	79	1508	100x100	2338	327	232	1
VOR	79	1509	100x100	2672	430	312	1
VOR	79	1510	100x100	3006	497	369	1
VOR	79	1511	100x100	3340	564	409	1
VOR	79	1512	100x100	3674	617	454	1
VOR	79	1513	100x100	4008	656	478	1
VOR	79	1514	100x100	4342	744	531	1
VOR	79	1515	100x100	4676	791	556	1
VOR	79	1516	100x100	5010	880	584	1
VOR	79	1517	100x100	5344	909	594	1
VOR	79	1518	100x100	5678	928	598	1
VOR	79	1519	100x100	6012	948	598	1
VOR	79	1520	100x100	6346	963	598	1
VOR	80	1521	100x100	0	0	0	1
VOR	80	1522	100x100	334	0	0	1
VOR	80	1523	100x100	668	11	25	1
VOR	80	1524	100x100	1002	40	51	1
VOR	80	1525	100x100	1336	120	107	1
VOR	80	1526	100x100	1670	202	177	1
VOR	80	1527	100x100	2004	241	204	1
VOR	80	1528	100x100	2338	267	217	1
VOR	80	1529	100x100	2672	407	274	1
VOR	80	1530	100x100	3006	452	299	1
VOR	80	1531	100x100	3340	484	330	1
VOR	80	1532	100x100	3674	516	361	1
VOR	80	1533	100x100	4008	554	394	1
VOR	80	1534	100x100	4342	561	399	1
VOR	80	1535	100x100	4676	642	441	1
VOR	80	1536	100x100	5010	728	493	1
VOR	80	1537	100x100	5344	849	556	1
VOR	80	1538	100x100	5678	873	563	1
VOR	80	1539	100x100	6012	934	588	1
VOR	80	1540	100x100	6346	969	594	1
saccadic	81	1541	9x9	0	0	0	2
saccadic	81	1542	9x9	334	639	397	2
saccadic	81	1543	9x9	668	1800	591	2
saccadic	81	1544	9x9	1002	1603	763	2
saccadic	81	1545	9x9	1336	1333	818	2
saccadic	81	1546	9x9	1670	938	633	2
saccadic	81	1547	9x9	2004	699	500	2
saccadic	81	1548	9x9	2338	828	401	2
saccadic	81	1549	9x9	2672	773	832	2
saccadic	81	1550	9x9	3006	915	773	2
saccadic	81	1551	9x9	3340	1090	352	2
saccadic	81	1552	9x9	3674	1348	92	2
saccadic	81	1553	9x9	4008	988	468	2
saccadic	81	1554	9x9	4342	1103	679	2
saccadic	81	1555	9x9	4676	930	719	2
saccadic	81	1556	9x9	5010	768	684	2
saccadic	81	1557	9x9	5344	866	678	2
saccadic	81	1558	9x9	5678	1078	428	2
saccadic	81	1559	9x9	6012	890	624	2
saccadic	81	1560	9x9	6346	878	638	2
saccadic	82	1561	9x9	0	0	0	2
saccadic	82	1562	9x9	334	23	7	2
saccadic	82	1563	9x9	668	216	173	2
saccadic	82	1564	9x9	1002	1195	599	2
saccadic	82	1565	9x9	1336	1273	705	2
saccadic	82	1566	9x9	1670	1192	699	2
saccadic	82	1567	9x9	2004	1158	669	2
saccadic	82	1568	9x9	2338	1093	584	2
saccadic	82	1569	9x9	2672	1064	481	2
saccadic	82	1570	9x9	3006	1073	518	2
saccadic	82	1571	9x9	3340	1108	678	2
saccadic	82	1572	9x9	3674	1058	548	2
saccadic	82	1573	9x9	4008	923	498	2
saccadic	82	1574	9x9	4342	773	486	2
saccadic	82	1575	9x9	4676	790	483	2
saccadic	82	1576	9x9	5010	940	624	2
saccadic	82	1577	9x9	5344	984	558	2
saccadic	82	1578	9x9	5678	993	566	2
saccadic	82	1579	9x9	6012	1170	853	2
saccadic	82	1580	9x9	6346	1169	852	2
saccadic	83	1581	9x9	0	0	0	2
saccadic	83	1582	9x9	334	1	5	2
saccadic	83	1583	9x9	668	200	182	2
saccadic	83	1584	9x9	1002	602	453	2
saccadic	83	1585	9x9	1336	1304	498	2
saccadic	83	1586	9x9	1670	1588	634	2
saccadic	83	1587	9x9	2004	1240	232	2
saccadic	83	1588	9x9	2338	785	132	2
saccadic	83	1589	9x9	2672	829	329	2
saccadic	83	1590	9x9	3006	743	620	2
saccadic	83	1591	9x9	3340	1369	545	2
saccadic	83	1592	9x9	3674	1247	598	2
saccadic	83	1593	9x9	4008	1095	596	2
saccadic	83	1594	9x9	4342	970	513	2
saccadic	83	1595	9x9	4676	916	458	2
saccadic	83	1596	9x9	5010	1058	728	2
saccadic	83	1597	9x9	5344	929	571	2
saccadic	83	1598	9x9	5678	930	578	2
saccadic	83	1599	9x9	6012	1035	639	2
saccadic	83	1600	9x9	6346	1008	618	2
saccadic	84	1601	9x9	0	0	0	2
saccadic	84	1602	9x9	334	451	271	2
saccadic	84	1603	9x9	668	1018	603	2
saccadic	84	1604	9x9	1002	1036	578	2
saccadic	84	1605	9x9	1336	1119	418	2
saccadic	84	1606	9x9	1670	909	660	2
saccadic	84	1607	9x9	2004	883	649	2
saccadic	84	1608	9x9	2338	981	566	2
saccadic	84	1609	9x9	2672	943	788	2
saccadic	84	1610	9x9	3006	904	663	2
saccadic	84	1611	9x9	3340	1008	668	2
saccadic	84	1612	9x9	3674	1169	461	2
saccadic	84	1613	9x9	4008	1113	523	2
saccadic	84	1614	9x9	4342	1028	536	2
saccadic	84	1615	9x9	4676	988	549	2
saccadic	84	1616	9x9	5010	1041	590	2
saccadic	84	1617	9x9	5344	958	713	2
saccadic	84	1618	9x9	5678	1038	583	2
saccadic	84	1619	9x9	6012	1006	609	2
saccadic	85	1620	9x9	0	0	0	2
saccadic	85	1621	9x9	334	666	290	2
saccadic	85	1622	9x9	668	1773	688	2
saccadic	85	1623	9x9	1002	1437	723	2
saccadic	85	1624	9x9	1336	965	565	2
saccadic	85	1625	9x9	1670	670	374	2
saccadic	85	1626	9x9	2004	1137	633	2
saccadic	85	1627	9x9	2338	1063	668	2
saccadic	85	1628	9x9	2672	1057	623	2
saccadic	85	1629	9x9	3006	1164	488	2
saccadic	85	1630	9x9	3340	843	749	2
saccadic	85	1631	9x9	3674	986	490	2
saccadic	85	1632	9x9	4008	931	607	2
saccadic	85	1633	9x9	4342	973	571	2
saccadic	85	1634	9x9	4676	983	593	2
saccadic	85	1635	9x9	5010	983	595	2
saccadic	86	1636	9x9	0	0	0	2
saccadic	86	1637	9x9	334	451	77	2
saccadic	86	1638	9x9	668	1145	337	2
saccadic	86	1639	9x9	1002	918	362	2
saccadic	86	1640	9x9	1336	1053	683	2
saccadic	86	1641	9x9	1670	978	719	2
saccadic	86	1642	9x9	2004	1018	648	2
saccadic	86	1643	9x9	2338	873	698	2
saccadic	86	1644	9x9	2672	976	596	2
saccadic	86	1645	9x9	3006	934	643	2
saccadic	86	1646	9x9	3340	983	556	2
saccadic	86	1647	9x9	3674	622	826	2
saccadic	86	1648	9x9	4008	884	673	2
saccadic	86	1649	9x9	4342	961	607	2
saccadic	86	1650	9x9	4676	870	649	2
saccadic	86	1651	9x9	5010	1024	478	2
saccadic	86	1652	9x9	5344	895	640	2
saccadic	86	1653	9x9	5678	1034	553	2
saccadic	87	1654	9x9	0	0	0	2
saccadic	87	1655	9x9	334	198	110	2
saccadic	87	1656	9x9	668	868	693	2
saccadic	87	1657	9x9	1002	1278	859	2
saccadic	87	1658	9x9	1336	1233	848	2
saccadic	87	1659	9x9	1670	1097	819	2
saccadic	87	1660	9x9	2004	900	551	2
saccadic	87	1661	9x9	2338	1077	569	2
saccadic	87	1662	9x9	2672	1103	694	2
saccadic	87	1663	9x9	3006	1079	534	2
saccadic	87	1664	9x9	3340	939	575	2
saccadic	87	1665	9x9	3674	928	588	2
saccadic	87	1666	9x9	4008	938	624	2
saccadic	87	1667	9x9	4342	994	618	2
saccadic	87	1668	9x9	4676	1082	622	2
saccadic	87	1669	9x9	5010	1008	654	2
saccadic	87	1670	9x9	5344	935	593	2
saccadic	87	1671	9x9	5678	949	583	2
saccadic	88	1672	9x9	0	0	0	2
saccadic	88	1673	9x9	334	512	317	2
saccadic	88	1674	9x9	668	1393	466	2
saccadic	88	1675	9x9	1002	1582	494	2
saccadic	88	1676	9x9	1336	1260	599	2
saccadic	88	1677	9x9	1670	610	1043	2
saccadic	88	1678	9x9	2004	748	943	2
saccadic	88	1679	9x9	2338	1416	441	2
saccadic	88	1680	9x9	2672	1379	375	2
saccadic	88	1681	9x9	3006	1039	573	2
saccadic	88	1682	9x9	3340	786	614	2
saccadic	88	1683	9x9	3674	804	591	2
saccadic	88	1684	9x9	4008	903	545	2
saccadic	88	1685	9x9	4342	914	733	2
saccadic	88	1686	9x9	4676	948	743	2
saccadic	88	1687	9x9	5010	973	715	2
saccadic	88	1688	9x9	5344	983	605	2
saccadic	88	1689	9x9	5678	893	461	2
saccadic	88	1690	9x9	6012	898	478	2
saccadic	88	1691	9x9	6346	908	495	2
saccadic	89	1692	9x9	0	0	0	2
saccadic	89	1693	9x9	334	53	3	2
saccadic	89	1694	9x9	668	246	61	2
saccadic	89	1695	9x9	1002	617	287	2
saccadic	89	1696	9x9	1336	1212	603	2
saccadic	89	1697	9x9	1670	1558	893	2
saccadic	89	1698	9x9	2004	1329	634	2
saccadic	89	1699	9x9	2338	1150	211	2
saccadic	89	1700	9x9	2672	580	1043	2
saccadic	89	1701	9x9	3006	435	963	2
saccadic	89	1702	9x9	3340	983	814	2
saccadic	89	1703	9x9	3674	1200	585	2
saccadic	89	1704	9x9	4008	823	536	2
saccadic	89	1705	9x9	4342	833	503	2
saccadic	89	1706	9x9	4676	944	617	2
saccadic	89	1707	9x9	5010	995	563	2
saccadic	89	1708	9x9	5344	929	693	2
saccadic	89	1709	9x9	5678	1000	583	2
saccadic	89	1710	9x9	6012	931	657	2
saccadic	89	1711	9x9	6346	815	739	2
saccadic	89	1712	9x9	6680	873	668	2
saccadic	89	1713	9x9	7014	951	623	2
saccadic	89	1714	9x9	7348	955	586	2
saccadic	89	1715	9x9	7682	936	602	2
saccadic	90	1716	9x9	0	0	0	2
saccadic	90	1717	9x9	334	302	121	2
saccadic	90	1718	9x9	668	729	410	2
saccadic	90	1719	9x9	1002	1059	533	2
saccadic	90	1720	9x9	1336	1184	650	2
saccadic	90	1721	9x9	1670	1130	808	2
saccadic	90	1722	9x9	2004	1098	793	2
saccadic	90	1723	9x9	2338	1019	657	2
saccadic	90	1724	9x9	2672	943	574	2
saccadic	90	1725	9x9	3006	953	608	2
saccadic	90	1726	9x9	3340	941	623	2
saccadic	90	1727	9x9	3674	1048	609	2
saccadic	90	1728	9x9	4008	1073	655	2
saccadic	90	1729	9x9	4342	993	580	2
saccadic	90	1730	9x9	4676	933	600	2
saccadic	90	1731	9x9	5010	963	563	2
saccadic	90	1732	9x9	5344	914	668	2
saccadic	90	1733	9x9	5678	931	650	2
VOR	91	1734	9x9	0	0	0	2
VOR	91	1735	9x9	334	0	0	2
VOR	91	1736	9x9	668	10	7	2
VOR	91	1737	9x9	1002	96	63	2
VOR	91	1738	9x9	1336	156	96	2
VOR	91	1739	9x9	1670	253	146	2
VOR	91	1740	9x9	2004	342	196	2
VOR	91	1741	9x9	2338	456	261	2
VOR	91	1742	9x9	2672	607	337	2
VOR	91	1743	9x9	3006	705	392	2
VOR	91	1744	9x9	3340	744	424	2
VOR	91	1745	9x9	3674	813	456	2
VOR	91	1746	9x9	4008	858	483	2
VOR	91	1747	9x9	4342	908	513	2
VOR	91	1748	9x9	4676	928	525	2
VOR	91	1749	9x9	5010	951	534	2
VOR	91	1750	9x9	5344	954	538	2
VOR	91	1751	9x9	5678	968	556	2
VOR	91	1752	9x9	6012	968	556	2
VOR	91	1753	9x9	6346	968	556	2
VOR	91	1754	9x9	6680	959	548	2
VOR	91	1755	9x9	7014	958	545	2
VOR	92	1756	9x9	0	0	0	2
VOR	92	1757	9x9	334	0	0	2
VOR	92	1758	9x9	668	0	0	2
VOR	92	1759	9x9	1002	17	8	2
VOR	92	1760	9x9	1336	175	82	2
VOR	92	1761	9x9	1670	238	122	2
VOR	92	1762	9x9	2004	316	178	2
VOR	92	1763	9x9	2338	382	230	2
VOR	92	1764	9x9	2672	472	291	2
VOR	92	1765	9x9	3006	592	369	2
VOR	92	1766	9x9	3340	636	403	2
VOR	92	1767	9x9	3674	700	429	2
VOR	92	1768	9x9	4008	730	448	2
VOR	92	1769	9x9	4342	729	448	2
VOR	92	1770	9x9	4676	768	464	2
VOR	92	1771	9x9	5010	838	498	2
VOR	92	1772	9x9	5344	903	525	2
VOR	92	1773	9x9	5678	936	531	2
VOR	92	1774	9x9	6012	936	528	2
VOR	92	1775	9x9	6346	936	528	2
VOR	92	1776	9x9	6680	938	528	2
VOR	92	1777	9x9	7014	950	540	2
VOR	92	1778	9x9	7348	958	545	2
VOR	92	1779	9x9	7682	963	545	2
VOR	92	1780	9x9	8016	963	545	2
VOR	92	1781	9x9	8350	961	543	2
VOR	93	1782	9x9	0	0	0	2
VOR	93	1783	9x9	334	0	0	2
VOR	93	1784	9x9	668	13	11	2
VOR	93	1785	9x9	1002	43	26	2
VOR	93	1786	9x9	1336	92	28	2
VOR	93	1787	9x9	1670	177	83	2
VOR	93	1788	9x9	2004	213	97	2
VOR	93	1789	9x9	2338	240	111	2
VOR	93	1790	9x9	2672	306	148	2
VOR	93	1791	9x9	3006	410	211	2
VOR	93	1792	9x9	3340	547	297	2
VOR	93	1793	9x9	3674	604	340	2
VOR	93	1794	9x9	4008	708	424	2
VOR	93	1795	9x9	4342	774	474	2
VOR	93	1796	9x9	4676	848	510	2
VOR	93	1797	9x9	5010	890	524	2
VOR	93	1798	9x9	5344	910	531	2
VOR	93	1799	9x9	5678	933	540	2
VOR	93	1800	9x9	6012	943	543	2
VOR	93	1801	9x9	6346	961	548	2
VOR	94	1802	9x9	0	0	0	2
VOR	94	1803	9x9	334	0	0	2
VOR	94	1804	9x9	668	3	2	2
VOR	94	1805	9x9	1002	81	50	2
VOR	94	1806	9x9	1336	128	82	2
VOR	94	1807	9x9	1670	202	123	2
VOR	94	1808	9x9	2004	271	166	2
VOR	94	1809	9x9	2338	332	200	2
VOR	94	1810	9x9	2672	397	239	2
VOR	94	1811	9x9	3006	502	300	2
VOR	94	1812	9x9	3340	596	362	2
VOR	94	1813	9x9	3674	675	420	2
VOR	94	1814	9x9	4008	758	465	2
VOR	94	1815	9x9	4342	836	495	2
VOR	94	1816	9x9	4676	893	519	2
VOR	94	1817	9x9	5010	918	528	2
VOR	94	1818	9x9	5344	958	538	2
VOR	94	1819	9x9	5678	958	538	2
VOR	94	1820	9x9	6012	960	540	2
VOR	95	1821	9x9	0	0	0	2
VOR	95	1822	9x9	334	0	0	2
VOR	95	1823	9x9	668	0	0	2
VOR	95	1824	9x9	1002	42	32	2
VOR	95	1825	9x9	1336	86	62	2
VOR	95	1826	9x9	1670	147	92	2
VOR	95	1827	9x9	2004	213	127	2
VOR	95	1828	9x9	2338	262	161	2
VOR	95	1829	9x9	2672	312	192	2
VOR	95	1830	9x9	3006	362	222	2
VOR	95	1831	9x9	3340	425	257	2
VOR	95	1832	9x9	3674	457	277	2
VOR	95	1833	9x9	4008	497	302	2
VOR	95	1834	9x9	4342	559	332	2
VOR	95	1835	9x9	4676	619	352	2
VOR	95	1836	9x9	5010	690	382	2
VOR	95	1837	9x9	5344	750	408	2
VOR	95	1838	9x9	5678	786	435	2
VOR	95	1839	9x9	6012	823	449	2
VOR	95	1840	9x9	6346	849	458	2
VOR	95	1841	9x9	6680	863	471	2
VOR	95	1842	9x9	7014	898	499	2
VOR	95	1843	9x9	7348	915	506	2
VOR	95	1844	9x9	7682	924	514	2
VOR	95	1845	9x9	8016	941	533	2
VOR	95	1846	9x9	8350	959	543	2
VOR	95	1847	9x9	8684	960	543	2
VOR	96	1848	9x9	0	0	0	2
VOR	96	1849	9x9	334	0	0	2
VOR	96	1850	9x9	668	20	10	2
VOR	96	1851	9x9	1002	92	48	2
VOR	96	1852	9x9	1336	105	52	2
VOR	96	1853	9x9	1670	142	78	2
VOR	96	1854	9x9	2004	210	117	2
VOR	96	1855	9x9	2338	305	172	2
VOR	96	1856	9x9	2672	357	205	2
VOR	96	1857	9x9	3006	400	236	2
VOR	96	1858	9x9	3340	451	267	2
VOR	96	1859	9x9	3674	525	316	2
VOR	96	1860	9x9	4008	572	345	2
VOR	96	1861	9x9	4342	627	379	2
VOR	96	1862	9x9	4676	710	425	2
VOR	96	1863	9x9	5010	759	444	2
VOR	96	1864	9x9	5344	794	463	2
VOR	96	1865	9x9	5678	833	483	2
VOR	96	1866	9x9	6012	876	496	2
VOR	96	1867	9x9	6346	876	496	2
VOR	96	1868	9x9	6680	913	528	2
VOR	96	1869	9x9	7014	929	533	2
VOR	96	1870	9x9	7348	949	540	2
VOR	96	1871	9x9	7682	958	545	2
VOR	96	1872	9x9	8016	960	546	2
VOR	97	1873	9x9	0	0	0	2
VOR	97	1874	9x9	334	0	0	2
VOR	97	1875	9x9	668	0	0	2
VOR	97	1876	9x9	1002	46	30	2
VOR	97	1877	9x9	1336	97	58	2
VOR	97	1878	9x9	1670	156	92	2
VOR	97	1879	9x9	2004	252	148	2
VOR	97	1880	9x9	2338	306	178	2
VOR	97	1881	9x9	2672	356	202	2
VOR	97	1882	9x9	3006	410	232	2
VOR	97	1883	9x9	3340	482	272	2
VOR	97	1884	9x9	3674	547	315	2
VOR	97	1885	9x9	4008	597	347	2
VOR	97	1886	9x9	4342	639	377	2
VOR	97	1887	9x9	4676	684	400	2
VOR	97	1888	9x9	5010	734	438	2
VOR	97	1889	9x9	5344	776	468	2
VOR	97	1890	9x9	5678	824	488	2
VOR	97	1891	9x9	6012	870	516	2
VOR	97	1892	9x9	6346	908	526	2
VOR	97	1893	9x9	6680	913	526	2
VOR	98	1894	9x9	0	0	0	2
VOR	98	1895	9x9	334	0	0	2
VOR	98	1896	9x9	668	0	0	2
VOR	98	1897	9x9	1002	10	5	2
VOR	98	1898	9x9	1336	52	36	2
VOR	98	1899	9x9	1670	93	57	2
VOR	98	1900	9x9	2004	133	83	2
VOR	98	1901	9x9	2338	188	117	2
VOR	98	1902	9x9	2672	240	151	2
VOR	98	1903	9x9	3006	287	180	2
VOR	98	1904	9x9	3340	337	212	2
VOR	98	1905	9x9	3674	387	236	2
VOR	98	1906	9x9	4008	414	256	2
VOR	98	1907	9x9	4342	414	256	2
VOR	98	1908	9x9	4676	414	256	2
VOR	98	1909	9x9	5010	424	262	2
VOR	98	1910	9x9	5344	511	299	2
VOR	98	1911	9x9	5678	567	331	2
VOR	98	1912	9x9	6012	629	369	2
VOR	98	1913	9x9	6346	661	391	2
VOR	98	1914	9x9	6680	698	420	2
VOR	98	1915	9x9	7014	740	443	2
VOR	98	1916	9x9	7348	774	464	2
VOR	98	1917	9x9	7682	824	480	2
VOR	98	1918	9x9	8016	824	484	2
VOR	98	1919	9x9	8350	850	500	2
VOR	98	1920	9x9	8684	890	524	2
VOR	98	1921	9x9	9018	914	530	2
VOR	98	1922	9x9	9352	946	541	2
VOR	98	1923	9x9	9686	956	541	2
VOR	98	1924	9x9	10020	966	544	2
VOR	99	1925	9x9	0	0	0	2
VOR	99	1926	9x9	334	0	0	2
VOR	99	1927	9x9	668	7	6	2
VOR	99	1928	9x9	1002	41	27	2
VOR	99	1929	9x9	1336	68	43	2
VOR	99	1930	9x9	1670	113	71	2
VOR	99	1931	9x9	2004	168	105	2
VOR	99	1932	9x9	2338	227	140	2
VOR	99	1933	9x9	2672	285	172	2
VOR	99	1934	9x9	3006	335	200	2
VOR	99	1935	9x9	3340	397	241	2
VOR	99	1936	9x9	3674	455	284	2
VOR	99	1937	9x9	4008	524	330	2
VOR	99	1938	9x9	4342	575	361	2
VOR	99	1939	9x9	4676	626	390	2
VOR	99	1940	9x9	5010	680	423	2
VOR	99	1941	9x9	5344	733	451	2
VOR	99	1942	9x9	5678	771	474	2
VOR	99	1943	9x9	6012	808	488	2
VOR	99	1944	9x9	6346	851	510	2
VOR	99	1945	9x9	6680	884	524	2
VOR	99	1946	9x9	7014	918	538	2
VOR	99	1947	9x9	7348	918	538	2
VOR	99	1948	9x9	7682	918	538	2
VOR	99	1949	9x9	8016	923	538	2
VOR	99	1950	9x9	8350	940	541	2
VOR	99	1951	9x9	8684	953	544	2
VOR	99	1952	9x9	9018	960	544	2
VOR	100	1953	9x9	0	0	0	2
VOR	100	1954	9x9	334	0	0	2
VOR	100	1955	9x9	668	0	0	2
VOR	100	1956	9x9	1002	22	15	2
VOR	100	1957	9x9	1336	81	50	2
VOR	100	1958	9x9	1670	163	98	2
VOR	100	1959	9x9	2004	255	162	2
VOR	100	1960	9x9	2338	336	221	2
VOR	100	1961	9x9	2672	415	277	2
VOR	100	1962	9x9	3006	474	316	2
VOR	100	1963	9x9	3340	574	377	2
VOR	100	1964	9x9	3674	647	413	2
VOR	100	1965	9x9	4008	711	444	2
VOR	100	1966	9x9	4342	778	475	2
VOR	100	1967	9x9	4676	840	501	2
VOR	100	1968	9x9	5010	878	508	2
VOR	100	1969	9x9	5344	910	513	2
VOR	100	1970	9x9	5678	920	519	2
VOR	100	1971	9x9	6012	928	530	2
VOR	100	1972	9x9	6346	946	534	2
VOR	100	1973	9x9	6680	951	538	2
VOR	100	1974	9x9	7014	951	538	2
VOR	100	1975	9x9	7348	958	541	2
VOR	100	1976	9x9	7682	968	541	2
saccadic	101	1977	25x25	0	0	0	2
saccadic	101	1978	25x25	334	639	397	2
saccadic	101	1979	25x25	668	1800	591	2
saccadic	101	1980	25x25	1002	1603	763	2
saccadic	101	1981	25x25	1336	1333	818	2
saccadic	101	1982	25x25	1670	938	633	2
saccadic	101	1983	25x25	2004	699	500	2
saccadic	101	1984	25x25	2338	828	401	2
saccadic	101	1985	25x25	2672	773	832	2
saccadic	101	1986	25x25	3006	915	773	2
saccadic	101	1987	25x25	3340	1090	352	2
saccadic	101	1988	25x25	3674	1348	92	2
saccadic	101	1989	25x25	4008	988	468	2
saccadic	101	1990	25x25	4342	1103	679	2
saccadic	101	1991	25x25	4676	930	719	2
saccadic	101	1992	25x25	5010	768	684	2
saccadic	101	1993	25x25	5344	866	678	2
saccadic	101	1994	25x25	5678	1078	428	2
saccadic	101	1995	25x25	6012	890	624	2
saccadic	102	1996	25x25	0	0	0	2
saccadic	102	1997	25x25	334	23	7	2
saccadic	102	1998	25x25	668	216	173	2
saccadic	102	1999	25x25	1002	1195	599	2
[truncated: 1,109 more rows]

## Sheet: Summary
	p1	VOR	Gaze
	100	10	7
	50	10	6
	25	10	1
	9	10	0
	p2	VOR	Gaze
	100	10	8
	50	10	7
	25	10	0
	9	8	0
	Total	VOR (%)	Gaze (%)
	100x100	100	75
	50x50	100	65
	25x25	100	5
	9x9	90	0

## Sheet: p2 - VOR - 100
0	0	0	1		0	0	0	2		0	0	0	4		0	0	0	2		0	0	0	3		0	0	0	2		0	0	0	3		0	0	0	2		0	0	0	3		0	0	0	2
334	0	0			334	0	0			334	0	0			334	0	0			334	0	0			334	0	0			334	0	0			334	0	0			334	0	0			334	0	0
668	0	0			668	0	0			668	70	50			668	0	0			668	38	12			668	57	31			668	0	0			668	27	20			668	0	0			668	47	23
1002	48	35			1002	33	22			1002	217	127			1002	46	21			1002	121	38			1002	83	46			1002	37	23			1002	67	37			1002	50	32			1002	103	60
1336	201	115			1336	128	82			1336	278	170			1336	102	38			1336	175	71			1336	127	72			1336	102	51			1336	97	57			1336	156	113			1336	133	76
1670	328	181			1670	277	167			1670	362	226			1670	183	80			1670	242	107			1670	173	102			1670	205	93			1670	151	85			1670	217	153			1670	210	115
2004	514	284			2004	362	214			2004	465	284			2004	232	113			2004	342	165			2004	262	165			2004	345	167			2004	198	112			2004	292	211			2004	263	147
2338	619	350			2338	417	236			2338	565	344			2338	336	182			2338	442	212			2338	320	205			2338	449	215			2338	255	143			2338	352	252			2338	316	172
2672	710	403			2672	502	271			2672	626	381			2672	384	215			2672	514	247			2672	359	230			2672	514	246			2672	331	182			2672	397	286			2672	382	214
3006	819	454			3006	617	329			3006	718	425			3006	426	237			3006	547	262			3006	404	262			3006	589	285			3006	410	227			3006	436	317			3006	457	261
3340	883	506			3340	750	413			3340	793	479			3340	482	280			3340	645	317			3340	439	282			3340	685	339			3340	497	279			3340	470	342			3340	542	316
3674	931	548			3674	830	479			3674	869	539			3674	540	324			3674	718	359			3674	472	305			3674	744	362			3674	592	337			3674	497	364			3674	625	369
4008	958	575			4008	903	533			4008	908	558			4008	592	356			4008	775	394			4008	502	325			4008	790	390			4008	686	399			4008	522	379			4008	703	414
4342	976	598			4342	934	563			4342	961	584			4342	640	387			4342	828	431			4342	505	327			4342	811	414			4342	764	445			4342	545	394			4342	781	459
					4676	963	580			4676	974	593			4676	687	421			4676	879	478			4676	505	327			4676	866	465			4676	818	483			4676	579	413			4676	814	484
					5010	979	588			5010	993	596			5010	738	456			5010	880	480			5010	551	362			5010	866	465			5010	838	503			5010	612	428			5010	834	503
										5344	1010	600			5344	761	468			5344	916	510			5344	607	387			5344	894	484			5344	838	503			5344	682	473			5344	879	530
															5678	776	478			5678	968	550			5678	642	409			5678	970	563			5678	885	524			5678	736	499			5678	933	551
															6012	783	483			6012	988	575			6012	724	484			6012	976	585			6012	904	541			6012	788	523			6012	959	573
															6346	804	498			6346	993	588			6346	763	513			6346	1000	596			6346	954	546			6346	836	546			6346	974	589
															6680	840	519								6680	835	539								6680	954	546			6680	859	553			6680	983	593
															7014	881	538								7014	893	570								7014	980	578			7014	893	564
															7348	915	551								7348	943	585								7348	989	584			7348	930	576
															7682	951	575								7682	983	598													7682	960	585
															8016	971	585								8016	985	598													8016	985	596
															8350	984	591																							8350	988	598

## Sheet: p2 - VOR - 50
0	0	0	3	0	0	0	2	0	0	0	2	0	0	0	3	0	0	0	1	0	0	0	1	0	0	0	2	0	0	0	2	0	0	0	1	0	0	0	4
334	0	0		334	0	0		334	0	0		334	0	0		334	0	0		334	0	0		334	0	0		334	0	0		334	0	0		334	0	0
668	13	7		668	26	10		668	0	0		668	0	0		668	0	0		668	0	0		668	0	0		668	0	0		668	0	0		668	1	2
1002	96	51		1002	62	37		1002	0	0		1002	60	43		1002	56	33		1002	6	2		1002	27	23		1002	0	0		1002	0	0		1002	71	62
1336	157	80		1336	126	60		1336	2	2		1336	167	107		1336	161	107		1336	100	71		1336	96	73		1336	131	73		1336	90	67		1336	107	87
1670	273	157		1670	210	113		1670	102	63		1670	265	161		1670	236	165		1670	175	123		1670	161	117		1670	192	110		1670	183	131		1670	157	123
2004	377	220		2004	333	197		2004	225	135		2004	375	222		2004	328	229		2004	262	171		2004	232	171		2004	287	157		2004	267	187		2004	231	177
2338	491	301		2338	421	257		2338	382	222		2338	480	282		2338	427	292		2338	382	246		2338	305	217		2338	407	226		2338	347	246		2338	302	226
2672	556	336		2672	505	309		2672	484	269		2672	596	359		2672	524	355		2672	524	329		2672	412	287		2672	522	297		2672	460	317		2672	392	287
3006	586	355		3006	647	377		3006	589	307		3006	709	434		3006	627	418		3006	632	387		3006	534	365		3006	662	387		3006	574	382		3006	499	350
3340	686	403		3340	733	429		3340	689	350		3340	815	493		3340	713	468		3340	766	461		3340	652	438		3340	766	453		3340	709	455		3340	615	418
3674	788	463		3674	834	490		3674	803	415		3674	893	523		3674	788	498		3674	855	509		3674	729	476		3674	839	493		3674	820	500		3674	699	464
4008	833	493		4008	891	525		4008	889	479		4008	933	548		4008	899	536		4008	918	538		4008	824	523		4008	883	510		4008	868	523		4008	768	494
4342	845	498		4342	929	536		4342	923	511		4342	949	549		4342	948	555		4342	949	551		4342	901	543		4342	919	531		4342	914	546		4342	835	523
4676	893	528		4676	944	543		4676	948	535		4676	961	554		4676	954	558		4676	956	553		4676	936	554		4676	938	538		4676	951	559		4676	894	544
5010	928	543		5010	953	546		5010	960	549		5010	970	558		5010	993	564		5010	961	554		5010	948	558		5010	966	560		5010	954	561		5010	923	548
5344	948	548		5344	953	546		5344	964	556		5344	974	558										5344	960	558		5344	979	568		5344	956	563		5344	965	555
5678	960	555		5678	953	546																		5678	966	561						5678	970	563		5678	965	555
6012	963	558		6012	953	546																														6012	975	564
6346	963	559		6346	956	548																														6346	976	564
				6680	964	553
				7014	964	553

## Sheet: p2 - VOR - 25
0	0	0	2	0	0	0	2	0	0	0	2	0	0	0	1	0	0	0	2	0	0	0	2	0	0	0	3	0	0	0	1	0	0	0	1	0	0	0	1
334	0	0		334	0	0		334	0	0		334	0	0		334	0	0		334	0	0		334	0	0		334	0	0		334	0	0		334	0	0
668	0	0		668	0	0		668	5	3		668	0	0		668	0	0		668	37	25		668	0	0		668	0	0		668	0	0		668	43	26
1002	27	15		1002	32	18		1002	150	90		1002	47	25		1002	80	42		1002	128	67		1002	52	25		1002	66	32		1002	42	28		1002	136	67
1336	100	57		1336	103	67		1336	220	122		1336	127	70		1336	142	73		1336	211	100		1336	102	47		1336	126	67		1336	100	62		1336	217	115
1670	158	97		1670	207	130		1670	267	150		1670	211	112		1670	236	127		1670	320	152		1670	182	92		1670	188	107		1670	206	133		1670	349	185
2004	245	147		2004	340	220		2004	315	182		2004	270	145		2004	361	188		2004	436	219		2004	242	130		2004	251	147		2004	297	197		2004	471	259
2338	313	185		2338	427	277		2338	435	244		2338	352	190		2338	495	272		2338	537	281		2338	305	165		2338	303	183		2338	352	232		2338	579	332
2672	404	232		2672	497	325		2672	522	287		2672	464	254		2672	639	366		2672	681	374		2672	372	205		2672	371	229		2672	422	272		2672	667	389
3006	511	295		3006	532	345		3006	652	357		3006	567	321		3006	765	434		3006	819	448		3006	432	251		3006	444	281		3006	534	324		3006	778	459
3340	609	352		3340	602	387		3340	760	405		3340	680	391		3340	874	494		3340	863	474		3340	484	287		3340	516	322		3340	647	399		3340	853	499
3674	689	403		3674	664	423		3674	855	459		3674	739	425		3674	918	521		3674	906	494		3674	562	336		3674	586	357		3674	769	470		3674	910	539
4008	743	435		4008	667	425		4008	903	489		4008	794	458		4008	949	538		4008	950	528		4008	622	372		4008	713	419		4008	841	510		4008	945	553
4342	834	474		4342	669	426		4342	931	503		4342	868	501		4342	961	550		4342	965	546		4342	679	403		4342	820	454		4342	923	531		4342	955	553
4676	883	508		4676	687	444		4676	950	534		4676	920	519		4676	963	553		4676	968	553		4676	750	444		4676	885	476		4676	944	541		4676	960	553
5010	929	529		5010	745	480		5010	966	548		5010	944	540										5010	805	464		5010	909	503		5010	963	552
5344	934	534		5344	801	504		5344	976	551		5344	958	546										5344	810	466		5344	935	518
5678	934	534		5678	869	516						5678	973	549										5678	831	480		5678	935	518
6012	934	534		6012	884	516																		6012	858	503		6012	948	530
6346	934	534		6346	903	524																		6346	914	531		6346	953	538
6680	934	534		6680	938	539																		6680	938	544		6680	958	548
7014	945	543		7014	944	544																		7014	941	546		7014	968	554
7348	961	548		7348	953	551																		7348	959	553
7682	969	550		7682	953	551																		7682	961	553
				8016	953	551																		8016	968	553
				8350	953	551																		8350	968	552
				8684	970	553
				9018	971	553

## Sheet: p2 - VOR - 9
0	0	0	0	0	0	0	3	0	0	0	1	0	0	0	1	0	0	0	1	0	0	0	1	0	0	0	0	0	0	0	1	0	0	0	1	0	0	0	1
334	0	0		334	0	0		334	0	0		334	0	0		334	0	0		334	0	0		334	0	0		334	0	0		334	0	0		334	0	0
668	10	7		668	0	0		668	13	11		668	3	2		668	0	0		668	20	10		668	0	0		668	0	0		668	7	6		668	0	0
1002	96	63		1002	17	8		1002	43	26		1002	81	50		1002	42	32		1002	92	48		1002	46	30		1002	10	5		1002	41	27		1002	22	15
1336	156	96		1336	175	82		1336	92	28		1336	128	82		1336	86	62		1336	105	52		1336	97	58		1336	52	36		1336	68	43		1336	81	50
1670	253	146		1670	238	122		1670	177	83		1670	202	123		1670	147	92		1670	142	78		1670	156	92		1670	93	57		1670	113	71		1670	163	98
2004	342	196		2004	316	178		2004	213	97		2004	271	166		2004	213	127		2004	210	117		2004	252	148		2004	133	83		2004	168	105		2004	255	162
2338	456	261		2338	382	230		2338	240	111		2338	332	200		2338	262	161		2338	305	172		2338	306	178		2338	188	117		2338	227	140		2338	336	221
2672	607	337		2672	472	291		2672	306	148		2672	397	239		2672	312	192		2672	357	205		2672	356	202		2672	240	151		2672	285	172		2672	415	277
3006	705	392		3006	592	369		3006	410	211		3006	502	300		3006	362	222		3006	400	236		3006	410	232		3006	287	180		3006	335	200		3006	474	316
3340	744	424		3340	636	403		3340	547	297		3340	596	362		3340	425	257		3340	451	267		3340	482	272		3340	337	212		3340	397	241		3340	574	377
3674	813	456		3674	700	429		3674	604	340		3674	675	420		3674	457	277		3674	525	316		3674	547	315		3674	387	236		3674	455	284		3674	647	413
4008	858	483		4008	730	448		4008	708	424		4008	758	465		4008	497	302		4008	572	345		4008	597	347		4008	414	256		4008	524	330		4008	711	444
4342	908	513		4342	729	448		4342	774	474		4342	836	495		4342	559	332		4342	627	379		4342	639	377		4342	414	256		4342	575	361		4342	778	475
4676	928	525		4676	768	464		4676	848	510		4676	893	519		4676	619	352		4676	710	425		4676	684	400		4676	414	256		4676	626	390		4676	840	501
5010	951	534		5010	838	498		5010	890	524		5010	918	528		5010	690	382		5010	759	444		5010	734	438		5010	424	262		5010	680	423		5010	878	508
5344	954	538		5344	903	525		5344	910	531		5344	958	538		5344	750	408		5344	794	463		5344	776	468		5344	511	299		5344	733	451		5344	910	513
5678	968	556		5678	936	531		5678	933	540		5678	958	538		5678	786	435		5678	833	483		5678	824	488		5678	567	331		5678	771	474		5678	920	519
6012	968	556		6012	936	528		6012	943	543		6012	960	540		6012	823	449		6012	876	496		6012	870	516		6012	629	369		6012	808	488		6012	928	530
6346	968	556		6346	936	528		6346	961	548						6346	849	458		6346	876	496		6346	908	526		6346	661	391		6346	851	510		6346	946	534
6680	959	548		6680	938	528										6680	863	471		6680	913	528		6680	913	526		6680	698	420		6680	884	524		6680	951	538
7014	958	545		7014	950	540										7014	898	499		7014	929	533						7014	740	443		7014	918	538		7014	951	538
				7348	958	545										7348	915	506		7348	949	540						7348	774	464		7348	918	538		7348	958	541
				7682	963	545										7682	924	514		7682	958	545						7682	824	480		7682	918	538		7682	968	541
				8016	963	545										8016	941	533		8016	960	546						8016	824	484		8016	923	538
				8350	961	543										8350	959	543										8350	850	500		8350	940	541
																8684	960	543										8684	890	524		8684	953	544
																												9018	914	530		9018	960	544
																												9352	946	541
																												9686	956	541
																												10020	966	544

## Sheet: p2 - saccadic - 100
0	0	0	3	0	0	0	0	0	0	0	3	0	0	0	2	0	0	0	4	0	0	0	4	0	0	0	0	0	0	0	1	0	0	0	3	0	0	0	1
334	2	2		334	105	81		334	0	3		334	71	22		334	31	10		334	5	2		334	327	26		334	206	47		334	715	718		334	883	498
668	95	58		668	708	354		668	848	377		668	586	247		668	297	146		668	427	205		668	346	225		668	914	342		668	1260	1060		668	1518	838
1002	457	140		1002	1920	659		1002	1682	650		1002	1693	967		1002	768	191		1002	963	132		1002	1016	210		1002	1282	800		1002	280	364		1002	1098	823
1336	682	247		1336	1134	770		1336	1401	799		1336	1269	1031		1336	1299	464		1336	1308	433		1336	1088	674		1336	1163	1023		1336	484	493		1336	771	292
1670	843	327		1670	1183	545		1670	1274	699		1670	1297	876		1670	1273	545		1670	1063	643		1670	1058	745		1670	1370	483		1670	939	693		1670	733	549
2004	1175	438		2004	734	546		2004	815	266		2004	1038	413		2004	1099	583		2004	1068	627		2004	1363	254		2004	861	668		2004	1014	625		2004	723	963
2338	1317	518		2338	1010	370		2338	954	322		2338	973	395		2338	865	620		2338	923	574		2338	1005	439		2338	810	588		2338	1025	598		2338	305	1031
2672	1283	571		2672	948	560		2672	989	613		2672	1008	418		2672	823	608		2672	918	608		2672	933	528		2672	898	538		2672	984	602		2672	557	899
3006	1108	633		3006	778	767		3006	994	645		3006	936	578		3006	941	549		3006	1060	578		3006	949	556		3006	1058	704						3006	1416	287
3340	978	613		3340	973	712		3340	1147	608		3340	1000	598		3340	1008	627		3340	793	733		3340	778	966		3340	1039	665						3340	1332	394
3674	978	608		3674	884	518		3674	1030	688		3674	963	640		3674	971	643		3674	1079	321		3674	1259	259		3674	883	481						3674	840	719
4008	979	608		4008	1145	553		4008	1029	583						4008	1093	528		4008	970	485		4008	1015	537		4008	931	423						4008	846	633
				4342	1188	591		4342	946	580						4342	1014	638		4342	988	536		4342	899	622		4342	943	518						4342	853	648
				4676	1021	489		4676	1003	568						4676	995	612		4676	993	568		4676	881	593		4676	955	603						4676	1048	530
				5010	969	431										5010	1001	591		5010	961	808		5010	929	595		5010	947	617						5010	968	697
				5344	1040	643														5344	944	764		5344	875	568		5344	938	591						5344	999	615
				5678	888	653														5678	989	488		5678	958	610		5678	994	603
				6012	1108	566														6012	993	508		6012	1128	573
				6346	949	599														6346	1043	612		6346	1101	600
																				6680	993	647		6680	1096	605
																				7014	1018	615
																				7348	959	623

## Sheet: p2 - saccadic - 50
0	0	0	2	0	0	0	1	0	0	0	5	0	0	0	2	0	0	0	3	0	0	0	1	0	0	0	3	0	0	0	0	0	0	0	0	0	0	0	0
334	28	11		334	247	53		334	17	0		334	537	384		334	276	117		334	507	168		334	437	209		334	946	508		334	166	63		334	8	7
668	517	297		668	909	227		668	1234	356		668	1631	906		668	1033	456		668	1491	718		668	1033	367		668	1498	491		668	1043	224		668	233	152
1002	1018	493		1002	1165	465		1002	1317	441		1002	1443	878		1002	1664	717		1002	1115	891		1002	1516	600		1002	1343	553		1002	1622	580		1002	1240	583
1336	1232	767		1336	724	655		1336	1028	530		1336	965	678		1336	1193	640		1336	1107	814		1336	1269	725		1336	703	695		1336	1233	712		1336	1332	667
1670	1089	788		1670	1034	450		1670	1054	500		1670	689	257		1670	868	133		1670	607	747		1670	890	387		1670	301	561		1670	1233	275		1670	924	495
2004	1103	763		2004	1255	362		2004	1033	396		2004	800	329		2004	798	484		2004	940	390		2004	97	205		2004	964	286		2004	40	752		2004	302	287
2338	913	678		2338	530	794		2338	1069	553		2338	1058	602		2338	1059	659		2338	826	578		2338	332	423		2338	1238	495		2338	412	483		2338	785	698
2672	913	599		2672	385	408		2672	935	628		2672	913	588		2672	930	723		2672	1087	485		2672	746	252		2672	913	629		2672	1028	443		2672	935	689
3006	973	345		3006	1078	96		3006	1035	521		3006	891	568		3006	1033	569		3006	953	664		3006	916	222		3006	921	640		3006	1481	486		3006	783	404
3340	933	493		3340	924	637		3340	930	588		3340	959	575		3340	900	624		3340	965	633		3340	851	800		3340	1218	483		3340	918	693		3340	944	603
3674	971	563		3674	1178	440		3674	936	540		3674	978	554		3674	918	583		3674	991	553		3674	983	618		3674	1193	727		3674	560	653		3674	953	570
4008	1016	588		4008	1026	663		4008	985	580		4008	979	554		4008	963	563		4008	978	538		4008	735	806		4008	1194	1063		4008	1067	460		4008	960	521
4342	1005	593		4342	1003	612		4342	985	588		4342	958	558		4342	1023	538		4342	965	539		4342	694	704		4342	704	1068		4342	866	729		4342	951	554
4676	984	576		4676	948	570		4676	989	563						4676	980	533		4676	926	594		4676	776	573		4676	858	674		4676	919	664		4676	930	570
5010	896	539		5010	1003	514		5010	983	560						5010	898	533						5010	1107	375		5010	963	489		5010	1021	585		5010	956	575
5344	925	548		5344	953	575		5344	968	559						5344	954	548						5344	1009	533		5344	1058	254		5344	834	581
5678	1019	578		5678	1011	556										5678	1004	581						5678	985	545		5678	970	439		5678	940	475
				6012	974	595										6012	983	569						6012	960	543		6012	931	530		6012	955	583
				6346	984	578										6346	929	554						6346	963	573						6346	950	580
				6680	943	590										6680	926	560						6680	1026	778						6680	955	554
				7014	954	571																		7014	1054	839						7014	948	568
				7348	959	573

## Sheet: p2 - saccadic - 25
0	0	0	0	0	0	0	0	0	0	0	0	0	0	0	0	0	0	0	0	0	0	0	0	0	0	0	0	0	0	0	0	0	0	0	0	0	0	0	0
334	639	397		334	23	7		334	1	5		334	451	271		334	666	290		334	451	77		334	198	110		334	512	317		334	53	3		334	302	121
668	1800	591		668	216	173		668	200	182		668	1018	603		668	1773	688		668	1145	337		668	868	693		668	1393	466		668	246	61		668	729	410
1002	1603	763		1002	1195	599		1002	602	453		1002	1036	578		1002	1437	723		1002	918	362		1002	1278	859		1002	1582	494		1002	617	287		1002	1059	533
1336	1333	818		1336	1273	705		1336	1304	498		1336	1119	418		1336	965	570		1336	1053	683		1336	1233	848		1336	1260	599		1336	1212	603		1336	1184	650
1670	938	633		1670	1192	699		1670	1588	634		1670	909	660		1670	670	374		1670	978	719		1670	1097	819		1670	610	1043		1670	1558	893		1670	1130	808
2004	699	500		2004	1158	669		2004	1240	232		2004	883	649		2004	1137	633		2004	1018	648		2004	900	551		2004	748	943		2004	1329	634		2004	1098	793
2338	828	401		2338	1093	584		2338	785	132		2338	981	566		2338	1063	668		2338	873	698		2338	1077	569		2338	1416	441		2338	1150	211		2338	1019	657
2672	773	832		2672	1064	481		2672	829	329		2672	943	788		2672	1057	623		2672	976	596		2672	1103	694		2672	1379	375		2672	580	1043		2672	943	574
3006	915	773		3006	1073	518		3006	743	620		3006	904	663		3006	1164	488		3006	934	643		3006	1079	534		3006	1039	573		3006	435	963		3006	953	608
3340	1090	352		3340	1108	678		3340	1369	545		3340	1008	668		3340	843	749		3340	988	556		3340	939	575		3340	786	614		3340	983	814		3340	941	623
3674	1348	92		3674	1058	548		3674	1247	598		3674	1169	461		3674	986	490		3674	622	826		3674	928	588		3674	804	591		3674	1200	585		3674	1048	609
4008	988	468		4008	923	498		4008	1095	596		4008	1113	523		4008	931	607		4008	884	673		4008	938	624		4008	903	545		4008	823	536		4008	1073	655
4342	1103	679		4342	773	486		4342	970	513		4342	1028	536		4342	973	571		4342	961	607		4342	994	618		4342	914	733		4342	833	503		4342	993	580
4676	930	719		4676	790	483		4676	916	458		4676	988	549		4676	983	593		4676	870	649		4676	1082	622		4676	948	743		4676	944	617		4676	933	600
5010	768	684		5010	940	624		5010	1058	728		5010	1041	590		5010	983	595		5010	1024	478		5010	1008	654		5010	973	715		5010	995	563		5010	957	563
5344	866	678		5344	986	558		5344	929	571		5344	958	713						5344	895	640		5344	935	593		5344	983	605		5344	929	693		5344	914	668
5678	1078	428		5678	993	566		5678	930	578		5678	1038	583						5678	1034	553		5678	949	583		5678	893	461		5678	1000	583		5678	931	650
6012	890	624		6012	1170	853		6012	1035	639		6012	1006	609						6012	999	628						6012	898	478		6012	931	657
				6346	1169	852		6346	1008	618										6346	1015	602						6346	908	495		6346	815	739
																				6680	968	618										6680	873	668
																				7014	918	623										7014	951	623
																																7348	955	586
																																7682	936	602

## Sheet: p2 - saccadic - 9
0	0	0	0	0	0	0	0	0	0	0	0	0	0	0	0	0	0	0	0	0	0	0	0	0	0	0	0	0	0	0	0	0	0	0	0	0	0	0	0
334	639	397		334	23	7		334	1	5		334	451	271		334	666	290		334	451	77		334	198	110		334	512	317		334	53	3		334	302	121
668	1800	591		668	216	173		668	200	182		668	1018	603		668	1773	688		668	1145	337		668	868	693		668	1393	466		668	246	61		668	729	410
1002	1603	763		1002	1195	599		1002	602	453		1002	1036	578		1002	1437	723		1002	918	362		1002	1278	859		1002	1582	494		1002	617	287		1002	1059	533
1336	1333	818		1336	1273	705		1336	1304	498		1336	1119	418		1336	965	565		1336	1053	683		1336	1233	848		1336	1260	599		1336	1212	603		1336	1184	650
1670	938	633		1670	1192	699		1670	1588	634		1670	909	660		1670	670	374		1670	978	719		1670	1097	819		1670	610	1043		1670	1558	893		1670	1130	808
2004	699	500		2004	1158	669		2004	1240	232		2004	883	649		2004	1137	633		2004	1018	648		2004	900	551		2004	748	943		2004	1329	634		2004	1098	793
2338	828	401		2338	1093	584		2338	785	132		2338	981	566		2338	1063	668		2338	873	698		2338	1077	569		2338	1416	441		2338	1150	211		2338	1019	657
2672	773	832		2672	1064	481		2672	829	329		2672	943	788		2672	1057	623		2672	976	596		2672	1103	694		2672	1379	375		2672	580	1043		2672	943	574
3006	915	773		3006	1073	518		3006	743	620		3006	904	663		3006	1164	488		3006	934	643		3006	1079	534		3006	1039	573		3006	435	963		3006	953	608
3340	1090	352		3340	1108	678		3340	1369	545		3340	1008	668		3340	843	749		3340	983	556		3340	939	575		3340	786	614		3340	983	814		3340	941	623
3674	1348	92		3674	1058	548		3674	1247	598		3674	1169	461		3674	986	490		3674	622	826		3674	928	588		3674	804	591		3674	1200	585		3674	1048	609
4008	988	468		4008	923	498		4008	1095	596		4008	1113	523		4008	931	607		4008	884	673		4008	938	624		4008	903	545		4008	823	536		4008	1073	655
4342	1103	679		4342	773	486		4342	970	513		4342	1028	536		4342	973	571		4342	961	607		4342	994	618		4342	914	733		4342	833	503		4342	993	580
4676	930	719		4676	790	483		4676	916	458		4676	988	549		4676	983	593		4676	870	649		4676	1082	622		4676	948	743		4676	944	617		4676	933	600
5010	768	684		5010	940	624		5010	1058	728		5010	1041	590		5010	983	595		5010	1024	478		5010	1008	654		5010	973	715		5010	995	563		5010	963	563
5344	866	678		5344	984	558		5344	929	571		5344	958	713						5344	895	640		5344	935	593		5344	983	605		5344	929	693		5344	914	668
5678	1078	428		5678	993	566		5678	930	578		5678	1038	583						5678	1034	553		5678	949	583		5678	893	461		5678	1000	583		5678	931	650
6012	890	624		6012	1170	853		6012	1035	639		6012	1006	609														6012	898	478		6012	931	657
6346	878	638		6346	1169	852		6346	1008	618																		6346	908	495		6346	815	739
																																6680	873	668
																																7014	951	623
																																7348	955	586
																																7682	936	602

[truncated: 8 more sheets: p1 - VOR - 100, p1 - VOR - 50, p1 - VOR - 25, p1 - VOR - 9, p1 - Saccadic - 100, p1 - Saccadic - 50, p1 - Saccadic - 25, p1 - Saccadic - 9]
