# Supplementary material for: Gaze tracking dataset for comparison of smooth and saccadic eye tracking
Source: Data Brief. 2021 Jan 9;34:106730. doi: 10.1016/j.dib.2021.106730 (PMC7817423; doi:10.1016/j.dib.2021.106730)
Supplement: Supplementary file 1 [file mmc1.zip › Experiment 2.csv]

Tracking	Trial	Measurement	Exact Time	Time	x	y	Participant
saccadic	1	1	1563	0	100	500	1
saccadic	1	2	1563	334	100	500	1
saccadic	1	3	1563	668	726	68	1
saccadic	1	4	1563	1002	1068	38	1
saccadic	1	5	1563	1336	1541	408	1
saccadic	1	6	1563	1670	1745	397	1
saccadic	2	7	2460	0	100	500	1
saccadic	2	8	2460	334	113	500	1
saccadic	2	9	2460	668	227	423	1
saccadic	2	10	2460	1002	278	357	1
saccadic	2	11	2460	1336	377	371	1
saccadic	2	12	2460	1670	474	374	1
saccadic	2	13	2460	2004	749	399	1
saccadic	2	14	2460	2338	1174	508	1
saccadic	2	15	2460	2672	1746	548	1
saccadic	3	16	1286	0	100	500	1
saccadic	3	17	1286	334	167	576	1
saccadic	3	18	1286	668	349	591	1
saccadic	3	19	1286	1002	495	563	1
saccadic	3	20	1286	1336	1757	868	1
saccadic	4	21	2611	0	100	500	1
saccadic	4	22	2611	334	157	403	1
saccadic	4	23	2611	668	367	148	1
saccadic	4	24	2611	1002	479	227	1
saccadic	4	25	2611	1336	878	488	1
saccadic	4	26	2611	1670	1129	604	1
saccadic	4	27	2611	2004	1333	533	1
saccadic	4	28	2611	2338	1569	408	1
saccadic	4	29	2611	2672	1721	418	1
saccadic	5	30	4128	0	100	500	1
saccadic	5	31	4128	334	107	493	1
saccadic	5	32	4128	668	137	486	1
saccadic	5	33	4128	1002	226	456	1
saccadic	5	34	4128	1336	800	545	1
saccadic	5	35	4128	1670	1168	531	1
saccadic	5	36	4128	2004	1377	543	1
saccadic	5	37	4128	2338	1412	526	1
saccadic	5	38	4128	2672	1203	519	1
saccadic	5	39	4128	3006	1153	533	1
saccadic	5	40	4128	3340	1199	519	1
saccadic	5	41	4128	3674	1229	520	1
saccadic	5	42	4128	4008	1433	523	1
saccadic	5	43	4128	4342	1712	539	1
saccadic	6	45	1429	0	100	500	1
saccadic	6	46	1429	334	108	504	1
saccadic	6	47	1429	668	225	491	1
saccadic	6	48	1429	1002	349	461	1
saccadic	6	49	1429	1336	764	463	1
saccadic	6	50	1429	1670	1752	438	1
saccadic	7	51	4381	0	100	500	1
saccadic	7	52	4381	334	101	499	1
saccadic	7	53	4381	668	123	470	1
saccadic	7	54	4381	1002	205	504	1
saccadic	7	55	4381	1336	472	518	1
saccadic	7	56	4381	1670	605	503	1
saccadic	7	57	4381	2004	763	458	1
saccadic	7	58	4381	2338	1021	400	1
saccadic	7	59	4381	2672	1133	456	1
saccadic	7	60	4381	3006	1215	468	1
saccadic	7	61	4381	3340	1378	454	1
saccadic	7	62	4381	3674	1517	434	1
saccadic	7	63	4381	4008	1581	461	1
saccadic	7	64	4381	4342	1633	476	1
saccadic	7	65	4381	4676	1713	499	1
saccadic	8	66	2390	0	100	500	1
saccadic	8	67	2390	334	115	490	1
saccadic	8	68	2390	668	202	443	1
saccadic	8	69	2390	1002	226	453	1
saccadic	8	70	2390	1336	331	362	1
saccadic	8	71	2390	1670	637	387	1
saccadic	8	72	2390	2004	976	535	1
saccadic	8	73	2390	2338	1518	598	1
saccadic	8	74	2390	2672	1757	628	1
saccadic	9	75	2308	0	100	500	1
saccadic	9	76	2308	334	115	488	1
saccadic	9	77	2308	668	177	485	1
saccadic	9	78	2308	1002	171	470	1
saccadic	9	79	2308	1336	312	453	1
saccadic	9	80	2308	1670	1264	648	1
saccadic	9	81	2308	2004	1273	643	1
saccadic	9	82	2308	2338	1802	634	1
saccadic	10	83	2468	0	100	500	1
saccadic	10	84	2468	334	102	498	1
saccadic	10	85	2468	668	380	376	1
saccadic	10	86	2468	1002	342	355	1
saccadic	10	87	2468	1336	395	375	1
saccadic	10	88	2468	1670	415	385	1
saccadic	10	89	2468	2004	417	423	1
saccadic	10	90	2468	2338	1253	408	1
saccadic	10	91	2468	2672	1699	387	1
VOR	11	92	7322	0	100	500	1
VOR	11	93	7322	334	118	503	1
VOR	11	94	7322	668	175	503	1
VOR	11	95	7322	1002	212	503	1
VOR	11	96	7322	1336	301	503	1
VOR	11	97	7322	1670	355	503	1
VOR	11	98	7322	2004	415	500	1
VOR	11	99	7322	2338	477	500	1
VOR	11	100	7322	2672	562	500	1
VOR	11	101	7322	3006	605	493	1
VOR	11	102	7322	3340	676	493	1
VOR	11	103	7322	3674	765	490	1
VOR	11	104	7322	4008	870	490	1
VOR	11	105	7322	4342	943	488	1
VOR	11	106	7322	4676	1021	488	1
VOR	11	107	7322	5010	1149	490	1
VOR	11	108	7322	5344	1252	503	1
VOR	11	109	7322	5678	1354	513	1
VOR	11	110	7322	6012	1432	513	1
VOR	11	111	7322	6346	1498	503	1
VOR	11	112	7322	6680	1582	491	1
VOR	11	113	7322	7014	1651	485	1
VOR	11	114	7322	7348	1699	483	1
VOR	12	115	8050	0	100	500	1
VOR	12	116	8050	334	100	500	1
VOR	12	117	8050	668	102	500	1
VOR	12	118	8050	1002	172	498	1
VOR	12	119	8050	1336	193	498	1
VOR	12	120	8050	1670	212	498	1
VOR	12	121	8050	2004	250	498	1
VOR	12	122	8050	2338	302	498	1
VOR	12	123	8050	2672	362	499	1
VOR	12	124	8050	3006	417	500	1
VOR	12	125	8050	3340	484	503	1
VOR	12	126	8050	3674	531	503	1
VOR	12	127	8050	4008	597	503	1
VOR	12	128	8050	4342	703	501	1
VOR	12	129	8050	4676	788	495	1
VOR	12	130	8050	5010	908	490	1
VOR	12	131	8050	5344	1033	489	1
VOR	12	132	8050	5678	1098	489	1
VOR	12	133	8050	6012	1157	485	1
VOR	12	134	8050	6346	1268	484	1
VOR	12	135	8050	6680	1380	478	1
VOR	12	136	8050	7014	1418	475	1
VOR	12	137	8050	7348	1503	473	1
VOR	12	138	8050	7682	1614	471	1
VOR	12	139	8050	8016	1691	474	1
VOR	12	140	8050	8350	1699	474	1
VOR	13	141	6455	0	100	500	1
VOR	13	142	6455	334	116	500	1
VOR	13	143	6455	668	153	500	1
VOR	13	144	6455	1002	192	500	1
VOR	13	145	6455	1336	247	499	1
VOR	13	146	6455	1670	313	498	1
VOR	13	147	6455	2004	385	498	1
VOR	13	148	6455	2338	476	498	1
VOR	13	149	6455	2672	564	493	1
VOR	13	150	6455	3006	655	484	1
VOR	13	151	6455	3340	771	483	1
VOR	13	152	6455	3674	886	488	1
VOR	13	153	6455	4008	988	503	1
VOR	13	154	6455	4342	1085	506	1
VOR	13	155	6455	4676	1170	511	1
VOR	13	156	6455	5010	1260	511	1
VOR	13	157	6455	5344	1333	508	1
VOR	13	158	6455	5678	1417	499	1
VOR	13	159	6455	6012	1543	498	1
VOR	13	160	6455	6346	1667	491	1
VOR	13	161	6455	6680	1702	489	1
VOR	14	162	5799	0	100	500	1
VOR	14	163	5799	334	112	500	1
VOR	14	164	5799	668	132	499	1
VOR	14	165	5799	1002	187	499	1
VOR	14	166	5799	1336	255	499	1
VOR	14	167	5799	1670	338	499	1
VOR	14	168	5799	2004	409	499	1
VOR	14	169	5799	2338	487	498	1
VOR	14	170	5799	2672	587	494	1
VOR	14	171	5799	3006	667	489	1
VOR	14	172	5799	3340	739	489	1
VOR	14	173	5799	3674	840	489	1
VOR	14	174	5799	4008	983	483	1
VOR	14	175	5799	4342	1097	483	1
VOR	14	176	5799	4676	1215	480	1
VOR	14	177	5799	5010	1318	480	1
VOR	14	178	5799	5344	1488	470	1
VOR	14	179	5799	5678	1661	465	1
VOR	14	180	5799	6012	1699	460	1
VOR	15	181	12404	0	100	500	1
VOR	15	182	12404	334	100	500	1
VOR	15	183	12404	668	137	501	1
VOR	15	184	12404	1002	152	501	1
VOR	15	185	12404	1336	182	501	1
VOR	15	186	12404	1670	220	501	1
VOR	15	187	12404	2004	267	501	1
VOR	15	188	12404	2338	307	501	1
VOR	15	189	12404	2672	338	501	1
VOR	15	190	12404	3006	406	501	1
VOR	15	191	12404	3340	446	501	1
VOR	15	192	12404	3674	486	501	1
VOR	15	193	12404	4008	541	503	1
VOR	15	194	12404	4342	585	504	1
VOR	15	195	12404	4676	635	505	1
VOR	15	196	12404	5010	689	505	1
VOR	15	197	12404	5344	731	506	1
VOR	15	198	12404	5678	750	506	1
VOR	15	199	12404	6012	753	506	1
VOR	15	200	12404	6346	768	506	1
VOR	15	201	12404	6680	795	506	1
VOR	15	202	12404	7014	828	506	1
VOR	15	203	12404	7348	858	506	1
VOR	15	204	12404	7682	883	506	1
VOR	15	205	12404	8016	933	508	1
VOR	15	206	12404	8350	981	513	1
VOR	15	207	12404	8684	1013	514	1
VOR	15	208	12404	9018	1060	514	1
VOR	15	209	12404	9352	1100	518	1
VOR	15	210	12404	9686	1169	520	1
VOR	15	211	12404	10020	1213	521	1
VOR	15	212	12404	10354	1282	524	1
VOR	15	213	12404	10688	1329	526	1
VOR	15	214	12404	11022	1354	526	1
VOR	15	215	12404	11356	1398	526	1
VOR	15	216	12404	11690	1474	526	1
VOR	15	217	12404	12024	1594	528	1
VOR	15	218	12404	12358	1689	528	1
VOR	15	219	12404	12692	1701	528	1
VOR	16	220	5964	0	100	500	1
VOR	16	221	5964	334	152	503	1
VOR	16	222	5964	668	203	503	1
VOR	16	223	5964	1002	237	504	1
VOR	16	224	5964	1336	310	504	1
VOR	16	225	5964	1670	414	503	1
VOR	16	226	5964	2004	482	503	1
VOR	16	227	5964	2338	559	503	1
VOR	16	228	5964	2672	705	503	1
VOR	16	229	5964	3006	828	503	1
VOR	16	230	5964	3340	940	501	1
VOR	16	231	5964	3674	1014	498	1
VOR	16	232	5964	4008	1089	496	1
VOR	16	233	5964	4342	1240	496	1
VOR	16	234	5964	4676	1388	490	1
VOR	16	235	5964	5010	1493	486	1
VOR	16	236	5964	5344	1568	483	1
VOR	16	237	5964	5678	1639	476	1
VOR	16	238	5964	6012	1701	475	1
VOR	17	239	4494	0	100	500	1
VOR	17	240	4494	334	181	503	1
VOR	17	241	4494	668	262	503	1
VOR	17	242	4494	1002	346	503	1
VOR	17	243	4494	1336	467	499	1
VOR	17	244	4494	1670	566	499	1
VOR	17	245	4494	2004	695	495	1
VOR	17	246	4494	2338	854	488	1
VOR	17	247	4494	2672	1093	483	1
VOR	17	248	4494	3006	1208	481	1
VOR	17	249	4494	3340	1309	481	1
VOR	17	250	4494	3674	1403	481	1
VOR	17	251	4494	4008	1518	484	1
VOR	17	252	4494	4342	1658	484	1
VOR	17	253	4494	4676	1699	484	1
VOR	18	254	5215	0	100	500	1
VOR	18	255	5215	334	157	503	1
VOR	18	256	5215	668	235	503	1
VOR	18	257	5215	1002	332	505	1
VOR	18	258	5215	1336	405	506	1
VOR	18	259	5215	1670	501	506	1
VOR	18	260	5215	2004	631	506	1
VOR	18	261	5215	2338	736	505	1
VOR	18	262	5215	2672	828	503	1
VOR	18	263	5215	3006	961	500	1
VOR	18	264	5215	3340	1067	498	1
VOR	18	265	5215	3674	1152	493	1
VOR	18	266	5215	4008	1272	488	1
VOR	18	267	5215	4342	1414	483	1
VOR	18	268	5215	4676	1526	483	1
VOR	18	269	5215	5010	1657	483	1
VOR	18	270	5215	5344	1701	481	1
VOR	19	271	6551	0	100	500	1
VOR	19	272	6551	334	122	498	1
VOR	19	273	6551	668	196	498	1
VOR	19	274	6551	1002	266	498	1
VOR	19	275	6551	1336	322	498	1
VOR	19	276	6551	1670	400	498	1
VOR	19	277	6551	2004	470	498	1
VOR	19	278	6551	2338	564	496	1
VOR	19	279	6551	2672	639	496	1
VOR	19	280	6551	3006	692	496	1
VOR	19	281	6551	3340	766	496	1
VOR	19	282	6551	3674	834	496	1
VOR	19	283	6551	4008	900	495	1
VOR	19	284	6551	4342	985	495	1
VOR	19	285	6551	4676	1048	495	1
VOR	19	286	6551	5010	1128	498	1
VOR	19	287	6551	5344	1242	499	1
VOR	19	288	6551	5678	1332	499	1
VOR	19	289	6551	6012	1496	503	1
VOR	19	290	6551	6346	1638	504	1
VOR	19	291	6551	6680	1699	504	1
VOR	20	292	4751	0	100	500	1
VOR	20	293	4751	334	153	500	1
VOR	20	294	4751	668	265	499	1
VOR	20	295	4751	1002	407	499	1
VOR	20	296	4751	1336	552	495	1
VOR	20	297	4751	1670	629	495	1
VOR	20	298	4751	2004	718	494	1
VOR	20	299	4751	2338	855	493	1
VOR	20	300	4751	2672	963	493	1
VOR	20	301	4751	3006	1085	493	1
VOR	20	302	4751	3340	1197	493	1
VOR	20	303	4751	3674	1337	498	1
VOR	20	304	4751	4008	1472	498	1
VOR	20	305	4751	4342	1591	498	1
VOR	20	306	4751	4676	1692	509	1
VOR	20	307	4751	5010	1699	509	1
saccadic	21	308	1387	0	100	500	2
saccadic	21	309	1387	334	111	471	2
saccadic	21	310	1387	668	256	428	2
saccadic	21	311	1387	1002	401	357	2
saccadic	21	312	1387	1336	1401	728	2
saccadic	21	313	1387	1670	1741	793	2
saccadic	22	314	1509	0	100	500	2
saccadic	22	315	1509	334	100	500	2
saccadic	22	316	1509	668	162	450	2
saccadic	22	317	1509	1002	286	420	2
saccadic	22	318	1509	1336	788	551	2
saccadic	22	319	1509	1670	1793	753	2
saccadic	23	320	1268	0	100	500	2
saccadic	23	321	1268	334	282	508	2
saccadic	23	322	1268	668	430	478	2
saccadic	23	323	1268	1002	806	473	2
saccadic	23	324	1268	1336	1747	423	2
saccadic	24	325	2116	0	100	500	2
saccadic	24	326	2116	334	137	418	2
saccadic	24	327	2116	668	213	366	2
saccadic	24	328	2116	1002	305	396	2
saccadic	24	329	2116	1336	410	324	2
saccadic	24	330	2116	1670	1147	2	2
saccadic	24	331	2116	2004	1424	375	2
saccadic	24	332	2116	2338	1752	354	2
saccadic	25	333	3307	0	100	500	2
saccadic	25	334	3307	334	100	501	2
saccadic	25	335	3307	668	46	445	2
saccadic	25	336	3307	1002	76	439	2
saccadic	25	337	3307	1336	127	418	2
saccadic	25	338	3307	1670	270	366	2
saccadic	25	339	3307	2004	464	362	2
saccadic	25	340	3307	2338	402	387	2
saccadic	25	341	3307	2672	684	533	2
saccadic	25	342	3307	3006	1614	440	2
saccadic	25	343	3307	3340	1724	431	2
saccadic	26	344	3534	0	100	500	2
saccadic	26	345	3534	334	112	498	2
saccadic	26	346	3534	668	126	496	2
saccadic	26	347	3534	1002	142	484	2
saccadic	26	348	3534	1336	158	464	2
saccadic	26	349	3534	1670	267	503	2
saccadic	26	350	3534	2004	397	513	2
saccadic	26	351	3534	2338	551	484	2
saccadic	26	352	3534	2672	685	443	2
saccadic	26	353	3534	3006	1021	342	2
saccadic	26	354	3534	3340	1462	438	2
saccadic	26	355	3534	3674	1714	453	2
saccadic	27	356	3077	0	100	500	2
saccadic	27	357	3077	334	122	498	2
saccadic	27	358	3077	668	172	490	2
saccadic	27	359	3077	1002	469	476	2
saccadic	27	360	3077	1336	705	466	2
saccadic	27	361	3077	1670	933	453	2
saccadic	27	362	3077	2004	1088	418	2
saccadic	27	363	3077	2338	1157	403	2
saccadic	27	364	3077	2672	1208	391	2
saccadic	27	365	3077	3006	1574	570	2
saccadic	27	366	3077	3340	1717	623	2
saccadic	28	367	3136	0	100	500	2
saccadic	28	368	3136	334	108	413	2
saccadic	28	369	3136	668	342	486	2
saccadic	28	370	3136	1002	306	390	2
saccadic	28	371	3136	1336	462	317	2
saccadic	28	372	3136	1670	582	347	2
saccadic	28	373	3136	2004	647	330	2
saccadic	28	374	3136	2338	1308	372	2
saccadic	28	375	3136	2672	1368	350	2
saccadic	28	376	3136	3006	1533	381	2
saccadic	28	377	3136	3340	1727	463	2
saccadic	29	378	3594	0	100	500	2
saccadic	29	379	3594	334	122	491	2
saccadic	29	380	3594	668	333	367	2
saccadic	29	381	3594	1002	396	330	2
saccadic	29	382	3594	1336	475	316	2
saccadic	29	383	3594	1670	698	236	2
saccadic	29	384	3594	2004	684	382	2
saccadic	29	385	3594	2338	713	548	2
saccadic	29	386	3594	2672	1033	493	2
saccadic	29	387	3594	3006	1149	519	2
saccadic	29	388	3594	3340	1559	244	2
saccadic	29	389	3594	3674	1704	356	2
saccadic	30	390	4233	0	100	500	2
saccadic	30	391	4233	334	136	504	2
saccadic	30	392	4233	668	211	551	2
saccadic	30	393	4233	1002	221	553	2
saccadic	30	394	4233	1336	290	545	2
saccadic	30	395	4233	1670	387	516	2
saccadic	30	396	4233	2004	537	515	2
saccadic	30	397	4233	2338	605	504	2
saccadic	30	398	4233	2672	749	560	2
saccadic	30	399	4233	3006	1072	541	2
saccadic	30	400	4233	3340	1168	456	2
saccadic	30	401	4233	3674	1343	261	2
saccadic	30	402	4233	4008	1493	451	2
saccadic	30	403	4233	4342	1701	430	2
saccadic	30	404	4233	4008	1493	451	2
saccadic	30	405	4233	4342	1701	430	2
VOR	31	406	7916	0	100	500	2
VOR	31	407	7916	334	100	500	2
VOR	31	408	7916	668	100	500	2
VOR	31	409	7916	1002	122	498	2
VOR	31	410	7916	1336	172	498	2
VOR	31	411	7916	1670	232	495	2
VOR	31	412	7916	2004	351	485	2
VOR	31	413	7916	2338	427	481	2
VOR	31	414	7916	2672	547	481	2
VOR	31	415	7916	3006	672	479	2
VOR	31	416	7916	3340	828	473	2
VOR	31	417	7916	3674	916	469	2
VOR	31	418	7916	4008	965	470	2
VOR	31	419	7916	4342	1030	470	2
VOR	31	420	7916	4676	1083	475	2
VOR	31	421	7916	5010	1083	475	2
VOR	31	422	7916	5344	1229	468	2
VOR	31	423	7916	5678	1303	465	2
VOR	31	424	7916	6012	1388	469	2
VOR	31	425	7916	6346	1498	475	2
VOR	31	426	7916	6680	1571	479	2
VOR	31	427	7916	7014	1633	485	2
VOR	31	428	7916	7348	1661	485	2
VOR	31	429	7916	7682	1688	485	2
VOR	31	430	7916	8016	1700	486	2
VOR	32	431	5331	0	100	500	2
VOR	32	432	5331	334	202	495	2
VOR	32	433	5331	668	385	481	2
VOR	32	434	5331	1002	485	476	2
VOR	32	435	5331	1336	627	471	2
VOR	32	436	5331	1670	756	483	2
VOR	32	437	5331	2004	879	486	2
VOR	32	438	5331	2338	908	484	2
VOR	32	439	5331	2672	999	478	2
VOR	32	440	5331	3006	1075	478	2
VOR	32	441	5331	3340	1159	481	2
VOR	32	442	5331	3674	1219	514	2
VOR	32	443	5331	4008	1227	515	2
VOR	32	444	5331	4342	1340	511	2
VOR	32	445	5331	4676	1463	508	2
VOR	32	446	5331	5010	1589	508	2
VOR	32	447	5331	5344	1700	520	2
VOR	33	448	3827	0	100	500	2
VOR	33	449	3827	334	100	500	2
VOR	33	450	3827	668	198	473	2
VOR	33	451	3827	1002	386	428	2
VOR	33	452	3827	1336	546	405	2
VOR	33	453	3827	1670	709	414	2
VOR	33	454	3827	2004	906	419	2
VOR	33	455	3827	2338	1105	413	2
VOR	33	456	3827	2672	1189	418	2
VOR	33	457	3827	3006	1203	428	2
VOR	33	458	3827	3340	1352	439	2
VOR	33	459	3827	3674	1459	479	2
VOR	33	460	3827	4008	1707	555	2
VOR	34	461	3775	0	100	500	2
VOR	34	462	3775	334	100	500	2
VOR	34	463	3775	668	212	488	2
VOR	34	464	3775	1002	480	425	2
VOR	34	465	3775	1336	619	410	2
VOR	34	466	3775	1670	813	387	2
VOR	34	467	3775	2004	1015	408	2
VOR	34	468	3775	2338	1228	414	2
VOR	34	469	3775	2672	1248	414	2
VOR	34	470	3775	3006	1279	415	2
VOR	34	471	3775	3340	1478	429	2
VOR	34	472	3775	3674	1648	454	2
VOR	34	473	3775	4008	1700	468	2
VOR	35	474	7591	0	100	500	2
VOR	35	475	7591	334	127	500	2
VOR	35	476	7591	668	185	500	2
VOR	35	477	7591	1002	242	500	2
VOR	35	478	7591	1336	311	500	2
VOR	35	479	7591	1670	390	500	2
VOR	35	480	7591	2004	494	503	2
VOR	35	481	7591	2338	566	504	2
VOR	35	482	7591	2672	632	508	2
VOR	35	483	7591	3006	718	514	2
VOR	35	484	7591	3340	820	521	2
VOR	35	485	7591	3674	900	530	2
VOR	35	486	7591	4008	1019	541	2
VOR	35	487	7591	4342	1110	550	2
VOR	35	488	7591	4676	1168	555	2
VOR	35	489	7591	5010	1238	558	2
VOR	35	490	7591	5344	1290	558	2
VOR	35	491	7591	5678	1338	558	2
VOR	35	492	7591	6012	1393	560	2
VOR	35	493	7591	6346	1441	563	2
VOR	35	494	7591	6680	1504	564	2
VOR	35	495	7591	7014	1579	568	2
VOR	35	496	7591	7348	1642	570	2
VOR	35	497	7591	7682	1701	574	2
VOR	36	498	7469	0	100	500	2
VOR	36	499	7469	334	108	500	2
VOR	36	500	7469	668	140	500	2
VOR	36	501	7469	1002	167	499	2
VOR	36	502	7469	1336	207	499	2
VOR	36	503	7469	1670	245	499	2
VOR	36	504	7469	2004	292	500	2
VOR	36	505	7469	2338	365	503	2
VOR	36	506	7469	2672	454	505	2
VOR	36	507	7469	3006	530	505	2
VOR	36	508	7469	3340	597	508	2
VOR	36	509	7469	3674	713	518	2
VOR	36	510	7469	4008	778	518	2
VOR	36	511	7469	4342	859	519	2
VOR	36	512	7469	4676	949	524	2
VOR	36	513	7469	5010	1034	528	2
VOR	36	514	7469	5344	1110	531	2
VOR	36	515	7469	5678	1225	538	2
VOR	36	516	7469	6012	1274	539	2
VOR	36	517	7469	6346	1324	539	2
VOR	36	518	7469	6680	1413	543	2
VOR	36	519	7469	7014	1541	550	2
VOR	36	520	7469	7348	1657	550	2
VOR	36	521	7469	7682	1702	548	2
VOR	37	522	7423	0	100	500	2
VOR	37	523	7423	334	123	500	2
VOR	37	524	7423	668	168	500	2
VOR	37	525	7423	1002	200	500	2
VOR	37	526	7423	1336	267	499	2
VOR	37	527	7423	1670	325	498	2
VOR	37	528	7423	2004	395	499	2
VOR	37	529	7423	2338	450	499	2
VOR	37	530	7423	2672	520	503	2
VOR	37	531	7423	3006	585	509	2
VOR	37	532	7423	3340	671	514	2
VOR	37	533	7423	3674	735	518	2
VOR	37	534	7423	4008	841	526	2
VOR	37	535	7423	4342	913	531	2
VOR	37	536	7423	4676	996	534	2
VOR	37	537	7423	5010	1072	538	2
VOR	37	538	7423	5344	1157	546	2
VOR	37	539	7423	5678	1229	551	2
VOR	37	540	7423	6012	1283	555	2
VOR	37	541	7423	6346	1413	558	2
VOR	37	542	7423	6680	1483	558	2
VOR	37	543	7423	7014	1554	558	2
VOR	37	544	7423	7348	1659	556	2
VOR	37	545	7423	7682	1701	556	2
VOR	38	546	8937	0	100	500	2
VOR	38	547	8937	334	100	500	2
VOR	38	548	8937	668	120	500	2
VOR	38	549	8937	1002	152	500	2
VOR	38	550	8937	1336	202	500	2
VOR	38	551	8937	1670	232	500	2
VOR	38	552	8937	2004	265	500	2
VOR	38	553	8937	2338	300	501	2
VOR	38	554	8937	2672	343	501	2
VOR	38	555	8937	3006	409	501	2
VOR	38	556	8937	3340	462	501	2
VOR	38	557	8937	3674	530	501	2
VOR	38	558	8937	4008	577	501	2
VOR	38	559	8937	4342	631	501	2
VOR	38	560	8937	4676	708	500	2
VOR	38	561	8937	5010	773	500	2
VOR	38	562	8937	5344	821	500	2
VOR	38	563	8937	5678	916	500	2
VOR	38	564	8937	6012	986	500	2
VOR	38	565	8937	6346	1093	503	2
VOR	38	566	8937	6680	1172	506	2
VOR	38	567	8937	7014	1225	506	2
VOR	38	568	8937	7348	1292	508	2
VOR	38	569	8937	7682	1424	511	2
VOR	38	570	8937	8016	1486	513	2
VOR	38	571	8937	8350	1573	513	2
VOR	38	572	8937	8684	1646	513	2
VOR	38	573	8937	9018	1701	513	2
VOR	39	574	5025	0	100	500	2
VOR	39	575	5025	334	137	499	2
VOR	39	576	5025	668	230	498	2
VOR	39	577	5025	1002	377	498	2
VOR	39	578	5025	1336	491	503	2
VOR	39	579	5025	1670	577	503	2
VOR	39	580	5025	2004	698	504	2
VOR	39	581	5025	2338	818	504	2
VOR	39	582	5025	2672	923	504	2
VOR	39	583	5025	3006	1057	504	2
VOR	39	584	5025	3340	1138	504	2
VOR	39	585	5025	3674	1264	491	2
VOR	39	586	5025	4008	1343	483	2
VOR	39	587	5025	4342	1461	488	2
VOR	39	588	5025	4676	1593	494	2
VOR	39	589	5025	5010	1694	496	2
VOR	39	590	5025	5344	1700	496	2
VOR	40	591	4740	0	101	500	2
VOR	40	592	4740	334	142	499	2
VOR	40	593	4740	668	188	499	2
VOR	40	594	4740	1002	263	499	2
VOR	40	595	4740	1336	380	498	2
VOR	40	596	4740	1670	477	496	2
VOR	40	597	4740	2004	615	495	2
VOR	40	598	4740	2338	746	495	2
VOR	40	599	4740	2672	896	490	2
VOR	40	600	4740	3006	991	490	2
VOR	40	601	4740	3340	1093	488	2
VOR	40	602	4740	3674	1199	486	2
VOR	40	603	4740	4008	1394	478	2
VOR	40	604	4740	4342	1568	486	2
VOR	40	605	4740	4676	1669	485	2
VOR	40	606	4740	5010	1700	484	2
