# Supplementary material for: Gaze tracking dataset for comparison of smooth and saccadic eye tracking
Source: Data Brief. 2021 Jan 9;34:106730. doi: 10.1016/j.dib.2021.106730 (PMC7817423; doi:10.1016/j.dib.2021.106730)
Supplement: Supplementary file 1 [file mmc1.zip › Experiment 2.xlsx]

## Sheet: all
Tracking	Trial	Measurement	Exact Time	Time	x	y	Participant
saccadic	1	1	1563	0	100	500	1
saccadic	1	2	1563	334	100	500	1
saccadic	1	3	1563	668	726	68	1
saccadic	1	4	1563	1002	1068	38	1
saccadic	1	5	1563	1336	1541	408	1
saccadic	1	6	1563	1670	1745	397	1
saccadic	2	7	2460	0	100	500	1
saccadic	2	8	2460	334	113	500	1
saccadic	2	9	2460	668	227	423	1
saccadic	2	10	2460	1002	278	357	1
saccadic	2	11	2460	1336	377	371	1
saccadic	2	12	2460	1670	474	374	1
saccadic	2	13	2460	2004	749	399	1
saccadic	2	14	2460	2338	1174	508	1
saccadic	2	15	2460	2672	1746	548	1
saccadic	3	16	1286	0	100	500	1
saccadic	3	17	1286	334	167	576	1
saccadic	3	18	1286	668	349	591	1
saccadic	3	19	1286	1002	495	563	1
saccadic	3	20	1286	1336	1757	868	1
saccadic	4	21	2611	0	100	500	1
saccadic	4	22	2611	334	157	403	1
saccadic	4	23	2611	668	367	148	1
saccadic	4	24	2611	1002	479	227	1
saccadic	4	25	2611	1336	878	488	1
saccadic	4	26	2611	1670	1129	604	1
saccadic	4	27	2611	2004	1333	533	1
saccadic	4	28	2611	2338	1569	408	1
saccadic	4	29	2611	2672	1721	418	1
saccadic	5	30	4128	0	100	500	1
saccadic	5	31	4128	334	107	493	1
saccadic	5	32	4128	668	137	486	1
saccadic	5	33	4128	1002	226	456	1
saccadic	5	34	4128	1336	800	545	1
saccadic	5	35	4128	1670	1168	531	1
saccadic	5	36	4128	2004	1377	543	1
saccadic	5	37	4128	2338	1412	526	1
saccadic	5	38	4128	2672	1203	519	1
saccadic	5	39	4128	3006	1153	533	1
saccadic	5	40	4128	3340	1199	519	1
saccadic	5	41	4128	3674	1229	520	1
saccadic	5	42	4128	4008	1433	523	1
saccadic	5	43	4128	4342	1712	539	1
saccadic	6	45	1429	0	100	500	1
saccadic	6	46	1429	334	108	504	1
saccadic	6	47	1429	668	225	491	1
saccadic	6	48	1429	1002	349	461	1
saccadic	6	49	1429	1336	764	463	1
saccadic	6	50	1429	1670	1752	438	1
saccadic	7	51	4381	0	100	500	1
saccadic	7	52	4381	334	101	499	1
saccadic	7	53	4381	668	123	470	1
saccadic	7	54	4381	1002	205	504	1
saccadic	7	55	4381	1336	472	518	1
saccadic	7	56	4381	1670	605	503	1
saccadic	7	57	4381	2004	763	458	1
saccadic	7	58	4381	2338	1021	400	1
saccadic	7	59	4381	2672	1133	456	1
saccadic	7	60	4381	3006	1215	468	1
saccadic	7	61	4381	3340	1378	454	1
saccadic	7	62	4381	3674	1517	434	1
saccadic	7	63	4381	4008	1581	461	1
saccadic	7	64	4381	4342	1633	476	1
saccadic	7	65	4381	4676	1713	499	1
saccadic	8	66	2390	0	100	500	1
saccadic	8	67	2390	334	115	490	1
saccadic	8	68	2390	668	202	443	1
saccadic	8	69	2390	1002	226	453	1
saccadic	8	70	2390	1336	331	362	1
saccadic	8	71	2390	1670	637	387	1
saccadic	8	72	2390	2004	976	535	1
saccadic	8	73	2390	2338	1518	598	1
saccadic	8	74	2390	2672	1757	628	1
saccadic	9	75	2308	0	100	500	1
saccadic	9	76	2308	334	115	488	1
saccadic	9	77	2308	668	177	485	1
saccadic	9	78	2308	1002	171	470	1
saccadic	9	79	2308	1336	312	453	1
saccadic	9	80	2308	1670	1264	648	1
saccadic	9	81	2308	2004	1273	643	1
saccadic	9	82	2308	2338	1802	634	1
saccadic	10	83	2468	0	100	500	1
saccadic	10	84	2468	334	102	498	1
saccadic	10	85	2468	668	380	376	1
saccadic	10	86	2468	1002	342	355	1
saccadic	10	87	2468	1336	395	375	1
saccadic	10	88	2468	1670	415	385	1
saccadic	10	89	2468	2004	417	423	1
saccadic	10	90	2468	2338	1253	408	1
saccadic	10	91	2468	2672	1699	387	1
VOR	11	92	7322	0	100	500	1
VOR	11	93	7322	334	118	503	1
VOR	11	94	7322	668	175	503	1
VOR	11	95	7322	1002	212	503	1
VOR	11	96	7322	1336	301	503	1
VOR	11	97	7322	1670	355	503	1
VOR	11	98	7322	2004	415	500	1
VOR	11	99	7322	2338	477	500	1
VOR	11	100	7322	2672	562	500	1
VOR	11	101	7322	3006	605	493	1
VOR	11	102	7322	3340	676	493	1
VOR	11	103	7322	3674	765	490	1
VOR	11	104	7322	4008	870	490	1
VOR	11	105	7322	4342	943	488	1
VOR	11	106	7322	4676	1021	488	1
VOR	11	107	7322	5010	1149	490	1
VOR	11	108	7322	5344	1252	503	1
VOR	11	109	7322	5678	1354	513	1
VOR	11	110	7322	6012	1432	513	1
VOR	11	111	7322	6346	1498	503	1
VOR	11	112	7322	6680	1582	491	1
VOR	11	113	7322	7014	1651	485	1
VOR	11	114	7322	7348	1699	483	1
VOR	12	115	8050	0	100	500	1
VOR	12	116	8050	334	100	500	1
VOR	12	117	8050	668	102	500	1
VOR	12	118	8050	1002	172	498	1
VOR	12	119	8050	1336	193	498	1
VOR	12	120	8050	1670	212	498	1
VOR	12	121	8050	2004	250	498	1
VOR	12	122	8050	2338	302	498	1
VOR	12	123	8050	2672	362	499	1
VOR	12	124	8050	3006	417	500	1
VOR	12	125	8050	3340	484	503	1
VOR	12	126	8050	3674	531	503	1
VOR	12	127	8050	4008	597	503	1
VOR	12	128	8050	4342	703	501	1
VOR	12	129	8050	4676	788	495	1
VOR	12	130	8050	5010	908	490	1
VOR	12	131	8050	5344	1033	489	1
VOR	12	132	8050	5678	1098	489	1
VOR	12	133	8050	6012	1157	485	1
VOR	12	134	8050	6346	1268	484	1
VOR	12	135	8050	6680	1380	478	1
VOR	12	136	8050	7014	1418	475	1
VOR	12	137	8050	7348	1503	473	1
VOR	12	138	8050	7682	1614	471	1
VOR	12	139	8050	8016	1691	474	1
VOR	12	140	8050	8350	1699	474	1
VOR	13	141	6455	0	100	500	1
VOR	13	142	6455	334	116	500	1
VOR	13	143	6455	668	153	500	1
VOR	13	144	6455	1002	192	500	1
VOR	13	145	6455	1336	247	499	1
VOR	13	146	6455	1670	313	498	1
VOR	13	147	6455	2004	385	498	1
VOR	13	148	6455	2338	476	498	1
VOR	13	149	6455	2672	564	493	1
VOR	13	150	6455	3006	655	484	1
VOR	13	151	6455	3340	771	483	1
VOR	13	152	6455	3674	886	488	1
VOR	13	153	6455	4008	988	503	1
VOR	13	154	6455	4342	1085	506	1
VOR	13	155	6455	4676	1170	511	1
VOR	13	156	6455	5010	1260	511	1
VOR	13	157	6455	5344	1333	508	1
VOR	13	158	6455	5678	1417	499	1
VOR	13	159	6455	6012	1543	498	1
VOR	13	160	6455	6346	1667	491	1
VOR	13	161	6455	6680	1702	489	1
VOR	14	162	5799	0	100	500	1
VOR	14	163	5799	334	112	500	1
VOR	14	164	5799	668	132	499	1
VOR	14	165	5799	1002	187	499	1
VOR	14	166	5799	1336	255	499	1
VOR	14	167	5799	1670	338	499	1
VOR	14	168	5799	2004	409	499	1
VOR	14	169	5799	2338	487	498	1
VOR	14	170	5799	2672	587	494	1
VOR	14	171	5799	3006	667	489	1
VOR	14	172	5799	3340	739	489	1
VOR	14	173	5799	3674	840	489	1
VOR	14	174	5799	4008	983	483	1
VOR	14	175	5799	4342	1097	483	1
VOR	14	176	5799	4676	1215	480	1
VOR	14	177	5799	5010	1318	480	1
VOR	14	178	5799	5344	1488	470	1
VOR	14	179	5799	5678	1661	465	1
VOR	14	180	5799	6012	1699	460	1
VOR	15	181	12404	0	100	500	1
VOR	15	182	12404	334	100	500	1
VOR	15	183	12404	668	137	501	1
VOR	15	184	12404	1002	152	501	1
VOR	15	185	12404	1336	182	501	1
VOR	15	186	12404	1670	220	501	1
VOR	15	187	12404	2004	267	501	1
VOR	15	188	12404	2338	307	501	1
VOR	15	189	12404	2672	338	501	1
VOR	15	190	12404	3006	406	501	1
VOR	15	191	12404	3340	446	501	1
VOR	15	192	12404	3674	486	501	1
VOR	15	193	12404	4008	541	503	1
VOR	15	194	12404	4342	585	504	1
VOR	15	195	12404	4676	635	505	1
VOR	15	196	12404	5010	689	505	1
VOR	15	197	12404	5344	731	506	1
VOR	15	198	12404	5678	750	506	1
VOR	15	199	12404	6012	753	506	1
VOR	15	200	12404	6346	768	506	1
VOR	15	201	12404	6680	795	506	1
VOR	15	202	12404	7014	828	506	1
VOR	15	203	12404	7348	858	506	1
VOR	15	204	12404	7682	883	506	1
VOR	15	205	12404	8016	933	508	1
VOR	15	206	12404	8350	981	513	1
VOR	15	207	12404	8684	1013	514	1
VOR	15	208	12404	9018	1060	514	1
VOR	15	209	12404	9352	1100	518	1
VOR	15	210	12404	9686	1169	520	1
VOR	15	211	12404	10020	1213	521	1
VOR	15	212	12404	10354	1282	524	1
VOR	15	213	12404	10688	1329	526	1
VOR	15	214	12404	11022	1354	526	1
VOR	15	215	12404	11356	1398	526	1
VOR	15	216	12404	11690	1474	526	1
VOR	15	217	12404	12024	1594	528	1
VOR	15	218	12404	12358	1689	528	1
VOR	15	219	12404	12692	1701	528	1
VOR	16	220	5964	0	100	500	1
VOR	16	221	5964	334	152	503	1
VOR	16	222	5964	668	203	503	1
VOR	16	223	5964	1002	237	504	1
VOR	16	224	5964	1336	310	504	1
VOR	16	225	5964	1670	414	503	1
VOR	16	226	5964	2004	482	503	1
VOR	16	227	5964	2338	559	503	1
VOR	16	228	5964	2672	705	503	1
VOR	16	229	5964	3006	828	503	1
VOR	16	230	5964	3340	940	501	1
VOR	16	231	5964	3674	1014	498	1
VOR	16	232	5964	4008	1089	496	1
VOR	16	233	5964	4342	1240	496	1
VOR	16	234	5964	4676	1388	490	1
VOR	16	235	5964	5010	1493	486	1
VOR	16	236	5964	5344	1568	483	1
VOR	16	237	5964	5678	1639	476	1
VOR	16	238	5964	6012	1701	475	1
VOR	17	239	4494	0	100	500	1
VOR	17	240	4494	334	181	503	1
VOR	17	241	4494	668	262	503	1
VOR	17	242	4494	1002	346	503	1
VOR	17	243	4494	1336	467	499	1
VOR	17	244	4494	1670	566	499	1
VOR	17	245	4494	2004	695	495	1
VOR	17	246	4494	2338	854	488	1
VOR	17	247	4494	2672	1093	483	1
VOR	17	248	4494	3006	1208	481	1
VOR	17	249	4494	3340	1309	481	1
VOR	17	250	4494	3674	1403	481	1
VOR	17	251	4494	4008	1518	484	1
VOR	17	252	4494	4342	1658	484	1
VOR	17	253	4494	4676	1699	484	1
VOR	18	254	5215	0	100	500	1
VOR	18	255	5215	334	157	503	1
VOR	18	256	5215	668	235	503	1
VOR	18	257	5215	1002	332	505	1
VOR	18	258	5215	1336	405	506	1
VOR	18	259	5215	1670	501	506	1
VOR	18	260	5215	2004	631	506	1
VOR	18	261	5215	2338	736	505	1
VOR	18	262	5215	2672	828	503	1
VOR	18	263	5215	3006	961	500	1
VOR	18	264	5215	3340	1067	498	1
VOR	18	265	5215	3674	1152	493	1
VOR	18	266	5215	4008	1272	488	1
VOR	18	267	5215	4342	1414	483	1
VOR	18	268	5215	4676	1526	483	1
VOR	18	269	5215	5010	1657	483	1
VOR	18	270	5215	5344	1701	481	1
VOR	19	271	6551	0	100	500	1
VOR	19	272	6551	334	122	498	1
VOR	19	273	6551	668	196	498	1
VOR	19	274	6551	1002	266	498	1
VOR	19	275	6551	1336	322	498	1
VOR	19	276	6551	1670	400	498	1
VOR	19	277	6551	2004	470	498	1
VOR	19	278	6551	2338	564	496	1
VOR	19	279	6551	2672	639	496	1
VOR	19	280	6551	3006	692	496	1
VOR	19	281	6551	3340	766	496	1
VOR	19	282	6551	3674	834	496	1
VOR	19	283	6551	4008	900	495	1
VOR	19	284	6551	4342	985	495	1
VOR	19	285	6551	4676	1048	495	1
VOR	19	286	6551	5010	1128	498	1
VOR	19	287	6551	5344	1242	499	1
VOR	19	288	6551	5678	1332	499	1
VOR	19	289	6551	6012	1496	503	1
VOR	19	290	6551	6346	1638	504	1
VOR	19	291	6551	6680	1699	504	1
VOR	20	292	4751	0	100	500	1
VOR	20	293	4751	334	153	500	1
VOR	20	294	4751	668	265	499	1
VOR	20	295	4751	1002	407	499	1
VOR	20	296	4751	1336	552	495	1
VOR	20	297	4751	1670	629	495	1
VOR	20	298	4751	2004	718	494	1
VOR	20	299	4751	2338	855	493	1
VOR	20	300	4751	2672	963	493	1
VOR	20	301	4751	3006	1085	493	1
VOR	20	302	4751	3340	1197	493	1
VOR	20	303	4751	3674	1337	498	1
VOR	20	304	4751	4008	1472	498	1
VOR	20	305	4751	4342	1591	498	1
VOR	20	306	4751	4676	1692	509	1
VOR	20	307	4751	5010	1699	509	1
saccadic	21	308	1387	0	100	500	2
saccadic	21	309	1387	334	111	471	2
saccadic	21	310	1387	668	256	428	2
saccadic	21	311	1387	1002	401	357	2
saccadic	21	312	1387	1336	1401	728	2
saccadic	21	313	1387	1670	1741	793	2
saccadic	22	314	1509	0	100	500	2
saccadic	22	315	1509	334	100	500	2
saccadic	22	316	1509	668	162	450	2
saccadic	22	317	1509	1002	286	420	2
saccadic	22	318	1509	1336	788	551	2
saccadic	22	319	1509	1670	1793	753	2
saccadic	23	320	1268	0	100	500	2
saccadic	23	321	1268	334	282	508	2
saccadic	23	322	1268	668	430	478	2
saccadic	23	323	1268	1002	806	473	2
saccadic	23	324	1268	1336	1747	423	2
saccadic	24	325	2116	0	100	500	2
saccadic	24	326	2116	334	137	418	2
saccadic	24	327	2116	668	213	366	2
saccadic	24	328	2116	1002	305	396	2
saccadic	24	329	2116	1336	410	324	2
saccadic	24	330	2116	1670	1147	2	2
saccadic	24	331	2116	2004	1424	375	2
saccadic	24	332	2116	2338	1752	354	2
saccadic	25	333	3307	0	100	500	2
saccadic	25	334	3307	334	100	501	2
saccadic	25	335	3307	668	46	445	2
saccadic	25	336	3307	1002	76	439	2
saccadic	25	337	3307	1336	127	418	2
saccadic	25	338	3307	1670	270	366	2
saccadic	25	339	3307	2004	464	362	2
saccadic	25	340	3307	2338	402	387	2
saccadic	25	341	3307	2672	684	533	2
saccadic	25	342	3307	3006	1614	440	2
saccadic	25	343	3307	3340	1724	431	2
saccadic	26	344	3534	0	100	500	2
saccadic	26	345	3534	334	112	498	2
saccadic	26	346	3534	668	126	496	2
saccadic	26	347	3534	1002	142	484	2
saccadic	26	348	3534	1336	158	464	2
saccadic	26	349	3534	1670	267	503	2
saccadic	26	350	3534	2004	397	513	2
saccadic	26	351	3534	2338	551	484	2
saccadic	26	352	3534	2672	685	443	2
saccadic	26	353	3534	3006	1021	342	2
saccadic	26	354	3534	3340	1462	438	2
saccadic	26	355	3534	3674	1714	453	2
saccadic	27	356	3077	0	100	500	2
saccadic	27	357	3077	334	122	498	2
saccadic	27	358	3077	668	172	490	2
saccadic	27	359	3077	1002	469	476	2
saccadic	27	360	3077	1336	705	466	2
saccadic	27	361	3077	1670	933	453	2
saccadic	27	362	3077	2004	1088	418	2
saccadic	27	363	3077	2338	1157	403	2
saccadic	27	364	3077	2672	1208	391	2
saccadic	27	365	3077	3006	1574	570	2
saccadic	27	366	3077	3340	1717	623	2
saccadic	28	367	3136	0	100	500	2
saccadic	28	368	3136	334	108	413	2
saccadic	28	369	3136	668	342	486	2
saccadic	28	370	3136	1002	306	390	2
saccadic	28	371	3136	1336	462	317	2
saccadic	28	372	3136	1670	582	347	2
saccadic	28	373	3136	2004	647	330	2
saccadic	28	374	3136	2338	1308	372	2
saccadic	28	375	3136	2672	1368	350	2
saccadic	28	376	3136	3006	1533	381	2
saccadic	28	377	3136	3340	1727	463	2
saccadic	29	378	3594	0	100	500	2
saccadic	29	379	3594	334	122	491	2
saccadic	29	380	3594	668	333	367	2
saccadic	29	381	3594	1002	396	330	2
saccadic	29	382	3594	1336	475	316	2
saccadic	29	383	3594	1670	698	236	2
saccadic	29	384	3594	2004	684	382	2
saccadic	29	385	3594	2338	713	548	2
saccadic	29	386	3594	2672	1033	493	2
saccadic	29	387	3594	3006	1149	519	2
saccadic	29	388	3594	3340	1559	244	2
saccadic	29	389	3594	3674	1704	356	2
saccadic	30	390	4233	0	100	500	2
saccadic	30	391	4233	334	136	504	2
saccadic	30	392	4233	668	211	551	2
saccadic	30	393	4233	1002	221	553	2
saccadic	30	394	4233	1336	290	545	2
saccadic	30	395	4233	1670	387	516	2
saccadic	30	396	4233	2004	537	515	2
saccadic	30	397	4233	2338	605	504	2
saccadic	30	398	4233	2672	749	560	2
saccadic	30	399	4233	3006	1072	541	2
saccadic	30	400	4233	3340	1168	456	2
saccadic	30	401	4233	3674	1343	261	2
saccadic	30	402	4233	4008	1493	451	2
saccadic	30	403	4233	4342	1701	430	2
saccadic	30	404	4233	4008	1493	451	2
saccadic	30	405	4233	4342	1701	430	2
VOR	31	406	7916	0	100	500	2
VOR	31	407	7916	334	100	500	2
VOR	31	408	7916	668	100	500	2
VOR	31	409	7916	1002	122	498	2
VOR	31	410	7916	1336	172	498	2
VOR	31	411	7916	1670	232	495	2
VOR	31	412	7916	2004	351	485	2
VOR	31	413	7916	2338	427	481	2
VOR	31	414	7916	2672	547	481	2
VOR	31	415	7916	3006	672	479	2
VOR	31	416	7916	3340	828	473	2
VOR	31	417	7916	3674	916	469	2
VOR	31	418	7916	4008	965	470	2
VOR	31	419	7916	4342	1030	470	2
VOR	31	420	7916	4676	1083	475	2
VOR	31	421	7916	5010	1083	475	2
VOR	31	422	7916	5344	1229	468	2
VOR	31	423	7916	5678	1303	465	2
VOR	31	424	7916	6012	1388	469	2
VOR	31	425	7916	6346	1498	475	2
VOR	31	426	7916	6680	1571	479	2
VOR	31	427	7916	7014	1633	485	2
VOR	31	428	7916	7348	1661	485	2
VOR	31	429	7916	7682	1688	485	2
VOR	31	430	7916	8016	1700	486	2
VOR	32	431	5331	0	100	500	2
VOR	32	432	5331	334	202	495	2
VOR	32	433	5331	668	385	481	2
VOR	32	434	5331	1002	485	476	2
VOR	32	435	5331	1336	627	471	2
VOR	32	436	5331	1670	756	483	2
VOR	32	437	5331	2004	879	486	2
VOR	32	438	5331	2338	908	484	2
VOR	32	439	5331	2672	999	478	2
VOR	32	440	5331	3006	1075	478	2
VOR	32	441	5331	3340	1159	481	2
VOR	32	442	5331	3674	1219	514	2
VOR	32	443	5331	4008	1227	515	2
VOR	32	444	5331	4342	1340	511	2
VOR	32	445	5331	4676	1463	508	2
VOR	32	446	5331	5010	1589	508	2
VOR	32	447	5331	5344	1700	520	2
VOR	33	448	3827	0	100	500	2
VOR	33	449	3827	334	100	500	2
VOR	33	450	3827	668	198	473	2
VOR	33	451	3827	1002	386	428	2
VOR	33	452	3827	1336	546	405	2
VOR	33	453	3827	1670	709	414	2
VOR	33	454	3827	2004	906	419	2
VOR	33	455	3827	2338	1105	413	2
VOR	33	456	3827	2672	1189	418	2
VOR	33	457	3827	3006	1203	428	2
VOR	33	458	3827	3340	1352	439	2
VOR	33	459	3827	3674	1459	479	2
VOR	33	460	3827	4008	1707	555	2
VOR	34	461	3775	0	100	500	2
VOR	34	462	3775	334	100	500	2
VOR	34	463	3775	668	212	488	2
VOR	34	464	3775	1002	480	425	2
VOR	34	465	3775	1336	619	410	2
VOR	34	466	3775	1670	813	387	2
VOR	34	467	3775	2004	1015	408	2
VOR	34	468	3775	2338	1228	414	2
VOR	34	469	3775	2672	1248	414	2
VOR	34	470	3775	3006	1279	415	2
VOR	34	471	3775	3340	1478	429	2
VOR	34	472	3775	3674	1648	454	2
VOR	34	473	3775	4008	1700	468	2
VOR	35	474	7591	0	100	500	2
VOR	35	475	7591	334	127	500	2
VOR	35	476	7591	668	185	500	2
VOR	35	477	7591	1002	242	500	2
VOR	35	478	7591	1336	311	500	2
VOR	35	479	7591	1670	390	500	2
VOR	35	480	7591	2004	494	503	2
VOR	35	481	7591	2338	566	504	2
VOR	35	482	7591	2672	632	508	2
VOR	35	483	7591	3006	718	514	2
VOR	35	484	7591	3340	820	521	2
VOR	35	485	7591	3674	900	530	2
VOR	35	486	7591	4008	1019	541	2
VOR	35	487	7591	4342	1110	550	2
VOR	35	488	7591	4676	1168	555	2
VOR	35	489	7591	5010	1238	558	2
VOR	35	490	7591	5344	1290	558	2
VOR	35	491	7591	5678	1338	558	2
VOR	35	492	7591	6012	1393	560	2
VOR	35	493	7591	6346	1441	563	2
VOR	35	494	7591	6680	1504	564	2
VOR	35	495	7591	7014	1579	568	2
VOR	35	496	7591	7348	1642	570	2
VOR	35	497	7591	7682	1701	574	2
VOR	36	498	7469	0	100	500	2
VOR	36	499	7469	334	108	500	2
VOR	36	500	7469	668	140	500	2
VOR	36	501	7469	1002	167	499	2
VOR	36	502	7469	1336	207	499	2
VOR	36	503	7469	1670	245	499	2
VOR	36	504	7469	2004	292	500	2
VOR	36	505	7469	2338	365	503	2
VOR	36	506	7469	2672	454	505	2
VOR	36	507	7469	3006	530	505	2
VOR	36	508	7469	3340	597	508	2
VOR	36	509	7469	3674	713	518	2
VOR	36	510	7469	4008	778	518	2
VOR	36	511	7469	4342	859	519	2
VOR	36	512	7469	4676	949	524	2
VOR	36	513	7469	5010	1034	528	2
VOR	36	514	7469	5344	1110	531	2
VOR	36	515	7469	5678	1225	538	2
VOR	36	516	7469	6012	1274	539	2
VOR	36	517	7469	6346	1324	539	2
VOR	36	518	7469	6680	1413	543	2
VOR	36	519	7469	7014	1541	550	2
VOR	36	520	7469	7348	1657	550	2
VOR	36	521	7469	7682	1702	548	2
VOR	37	522	7423	0	100	500	2
VOR	37	523	7423	334	123	500	2
VOR	37	524	7423	668	168	500	2
VOR	37	525	7423	1002	200	500	2
VOR	37	526	7423	1336	267	499	2
VOR	37	527	7423	1670	325	498	2
VOR	37	528	7423	2004	395	499	2
VOR	37	529	7423	2338	450	499	2
VOR	37	530	7423	2672	520	503	2
VOR	37	531	7423	3006	585	509	2
VOR	37	532	7423	3340	671	514	2
VOR	37	533	7423	3674	735	518	2
VOR	37	534	7423	4008	841	526	2
VOR	37	535	7423	4342	913	531	2
VOR	37	536	7423	4676	996	534	2
VOR	37	537	7423	5010	1072	538	2
VOR	37	538	7423	5344	1157	546	2
VOR	37	539	7423	5678	1229	551	2
VOR	37	540	7423	6012	1283	555	2
VOR	37	541	7423	6346	1413	558	2
VOR	37	542	7423	6680	1483	558	2
VOR	37	543	7423	7014	1554	558	2
VOR	37	544	7423	7348	1659	556	2
VOR	37	545	7423	7682	1701	556	2
VOR	38	546	8937	0	100	500	2
VOR	38	547	8937	334	100	500	2
VOR	38	548	8937	668	120	500	2
VOR	38	549	8937	1002	152	500	2
VOR	38	550	8937	1336	202	500	2
VOR	38	551	8937	1670	232	500	2
VOR	38	552	8937	2004	265	500	2
VOR	38	553	8937	2338	300	501	2
VOR	38	554	8937	2672	343	501	2
VOR	38	555	8937	3006	409	501	2
VOR	38	556	8937	3340	462	501	2
VOR	38	557	8937	3674	530	501	2
VOR	38	558	8937	4008	577	501	2
VOR	38	559	8937	4342	631	501	2
VOR	38	560	8937	4676	708	500	2
VOR	38	561	8937	5010	773	500	2
VOR	38	562	8937	5344	821	500	2
VOR	38	563	8937	5678	916	500	2
VOR	38	564	8937	6012	986	500	2
VOR	38	565	8937	6346	1093	503	2
VOR	38	566	8937	6680	1172	506	2
VOR	38	567	8937	7014	1225	506	2
VOR	38	568	8937	7348	1292	508	2
VOR	38	569	8937	7682	1424	511	2
VOR	38	570	8937	8016	1486	513	2
VOR	38	571	8937	8350	1573	513	2
VOR	38	572	8937	8684	1646	513	2
VOR	38	573	8937	9018	1701	513	2
VOR	39	574	5025	0	100	500	2
VOR	39	575	5025	334	137	499	2
VOR	39	576	5025	668	230	498	2
VOR	39	577	5025	1002	377	498	2
VOR	39	578	5025	1336	491	503	2
VOR	39	579	5025	1670	577	503	2
VOR	39	580	5025	2004	698	504	2
VOR	39	581	5025	2338	818	504	2
VOR	39	582	5025	2672	923	504	2
VOR	39	583	5025	3006	1057	504	2
VOR	39	584	5025	3340	1138	504	2
VOR	39	585	5025	3674	1264	491	2
VOR	39	586	5025	4008	1343	483	2
VOR	39	587	5025	4342	1461	488	2
VOR	39	588	5025	4676	1593	494	2
VOR	39	589	5025	5010	1694	496	2
VOR	39	590	5025	5344	1700	496	2
VOR	40	591	4740	0	101	500	2
VOR	40	592	4740	334	142	499	2
VOR	40	593	4740	668	188	499	2
VOR	40	594	4740	1002	263	499	2
VOR	40	595	4740	1336	380	498	2
VOR	40	596	4740	1670	477	496	2
VOR	40	597	4740	2004	615	495	2
VOR	40	598	4740	2338	746	495	2
VOR	40	599	4740	2672	896	490	2
VOR	40	600	4740	3006	991	490	2
VOR	40	601	4740	3340	1093	488	2
VOR	40	602	4740	3674	1199	486	2
VOR	40	603	4740	4008	1394	478	2
VOR	40	604	4740	4342	1568	486	2
VOR	40	605	4740	4676	1669	485	2
VOR	40	606	4740	5010	1700	484	2

## Sheet: Summary
	VOR Average (Seconds)	Gaze Average (Seconds)
	6.4525	2.57521

## Sheet: p2 VOR
	0	100	500		0	100	500		0	100	500		0	100	500		0	100	500		0	100	500		0	100	500		0	100	500		0	100	500		0	101	500
	334	100	500		334	202	495		334	100	500		334	100	500		334	127	500		334	108	500		334	123	500		334	100	500		334	137	499		334	142	499
	668	100	500		668	385	481		668	198	473		668	212	488		668	185	500		668	140	500		668	168	500		668	120	500		668	230	498		668	188	499
	1002	122	498		1002	485	476		1002	386	428		1002	480	425		1002	242	500		1002	167	499		1002	200	500		1002	152	500		1002	377	498		1002	263	499
	1336	172	498		1336	627	471		1336	546	405		1336	619	410		1336	311	500		1336	207	499		1336	267	499		1336	202	500		1336	491	503		1336	380	498
	1670	232	495		1670	756	483		1670	709	414		1670	813	387		1670	390	500		1670	245	499		1670	325	498		1670	232	500		1670	577	503		1670	477	496
	2004	351	485		2004	879	486		2004	906	419		2004	1015	408		2004	494	503		2004	292	500		2004	395	499		2004	265	500		2004	698	504		2004	615	495
	2338	427	481		2338	908	484		2338	1105	413		2338	1228	414		2338	566	504		2338	365	503		2338	450	499		2338	300	501		2338	818	504		2338	746	495
	2672	547	481		2672	999	478		2672	1189	418		2672	1248	414		2672	632	508		2672	454	505		2672	520	503		2672	343	501		2672	923	504		2672	896	490
	3006	672	479		3006	1075	478		3006	1203	428		3006	1279	415		3006	718	514		3006	530	505		3006	585	509		3006	409	501		3006	1057	504		3006	991	490
	3340	828	473		3340	1159	481		3340	1352	439		3340	1478	429		3340	820	521		3340	597	508		3340	671	514		3340	462	501		3340	1138	504		3340	1093	488
	3674	916	469		3674	1219	514		3674	1459	479		3674	1648	454		3674	900	530		3674	713	518		3674	735	518		3674	530	501		3674	1264	491		3674	1199	486
	4008	965	470		4008	1227	515		4008	1707	555		4008	1700	468		4008	1019	541		4008	778	518		4008	841	526		4008	577	501		4008	1343	483		4008	1394	478
	4342	1030	470		4342	1340	511										4342	1110	550		4342	859	519		4342	913	531		4342	631	501		4342	1461	488		4342	1568	486
	4676	1083	475		4676	1463	508		3827				3775				4676	1168	555		4676	949	524		4676	996	534		4676	708	500		4676	1593	494		4676	1669	485
	5010	1083	475		5010	1589	508										5010	1238	558		5010	1034	528		5010	1072	538		5010	773	500		5010	1694	496		5010	1700	484
	5344	1229	468		5344	1700	520										5344	1290	558		5344	1110	531		5344	1157	546		5344	821	500		5344	1700	496
	5678	1303	465														5678	1338	558		5678	1225	538		5678	1229	551		5678	916	500						4740
	6012	1388	469		5331												6012	1393	560		6012	1274	539		6012	1283	555		6012	986	500		5025
	6346	1498	475														6346	1441	563		6346	1324	539		6346	1413	558		6346	1093	503
	6680	1571	479														6680	1504	564		6680	1413	543		6680	1483	558		6680	1172	506
	7014	1633	485														7014	1579	568		7014	1541	550		7014	1554	558		7014	1225	506
	7348	1661	485														7348	1642	570		7348	1657	550		7348	1659	556		7348	1292	508
	7682	1688	485														7682	1701	574		7682	1702	548		7682	1701	556		7682	1424	511
	8016	1700	486																										8016	1486	513
																	7591				7469				7423				8350	1573	513
Exact Time (ms)	7916																												8684	1646	513
																													9018	1701	513
																													8937

## Sheet: p2 Saccadic
	0	100	500		0	100	500		0	100	500		0	100	500		0	100	500		0	100	500		0	100	500		0	100	500		0	100	500		0	100	500
	334	111	471		334	100	500		334	282	508		334	137	418		334	100	501		334	112	498		334	122	498		334	108	413		334	122	491		334	136	504
	668	256	428		668	162	450		668	430	478		668	213	366		668	46	445		668	126	496		668	172	490		668	342	486		668	333	367		668	211	551
	1002	401	357		1002	286	420		1002	806	473		1002	305	396		1002	76	439		1002	142	484		1002	469	476		1002	306	390		1002	396	330		1002	221	553
	1336	1401	728		1336	788	551		1336	1747	423		1336	410	324		1336	127	418		1336	158	464		1336	705	466		1336	462	317		1336	475	316		1336	290	545
	1670	1741	793		1670	1793	753						1670	1147	2		1670	270	366		1670	267	503		1670	933	453		1670	582	347		1670	698	236		1670	387	516
									1268				2004	1424	375		2004	464	362		2004	397	513		2004	1088	418		2004	647	330		2004	684	382		2004	537	515
Exact Time (ms)	1387				1509								2338	1752	354		2338	402	387		2338	551	484		2338	1157	403		2338	1308	372		2338	713	548		2338	605	504
																	2672	684	533		2672	685	443		2672	1208	391		2672	1368	350		2672	1033	493		2672	749	560
													2116				3006	1614	440		3006	1021	342		3006	1574	570		3006	1533	381		3006	1149	519		3006	1072	541
																	3340	1724	431		3340	1462	438		3340	1717	623		3340	1727	463		3340	1559	244		3340	1168	456
																					3674	1714	453										3674	1704	356		3674	1343	261
																	3307								3077				3136								4008	1493	451
																					3534												3594				4342	1701	430
																																					4233

## Sheet: p1 VOR
	0	100	500		0	100	500		0	100	500		0	100	500		0	100	500		0	100	500		0	100	500		0	100	500		0	100	500		0	100	500
	334	118	503		334	100	500		334	116	500		334	112	500		334	100	500		334	152	503		334	181	503		334	157	503		334	122	498		334	153	500
	668	175	503		668	102	500		668	153	500		668	132	499		668	137	501		668	203	503		668	262	503		668	235	503		668	196	498		668	265	499
	1002	212	503		1002	172	498		1002	192	500		1002	187	499		1002	152	501		1002	237	504		1002	346	503		1002	332	505		1002	266	498		1002	407	499
	1336	301	503		1336	193	498		1336	247	499		1336	255	499		1336	182	501		1336	310	504		1336	467	499		1336	405	506		1336	322	498		1336	552	495
	1670	355	503		1670	212	498		1670	313	498		1670	338	499		1670	220	501		1670	414	503		1670	566	499		1670	501	506		1670	400	498		1670	629	495
	2004	415	500		2004	250	498		2004	385	498		2004	409	499		2004	267	501		2004	482	503		2004	695	495		2004	631	506		2004	470	498		2004	718	494
	2338	477	500		2338	302	498		2338	476	498		2338	487	498		2338	307	501		2338	559	503		2338	854	488		2338	736	505		2338	564	496		2338	855	493
	2672	562	500		2672	362	499		2672	564	493		2672	587	494		2672	338	501		2672	705	503		2672	1093	483		2672	828	503		2672	639	496		2672	963	493
	3006	605	493		3006	417	500		3006	655	484		3006	667	489		3006	406	501		3006	828	503		3006	1208	481		3006	961	500		3006	692	496		3006	1085	493
	3340	676	493		3340	484	503		3340	771	483		3340	739	489		3340	446	501		3340	940	501		3340	1309	481		3340	1067	498		3340	766	496		3340	1197	493
	3674	765	490		3674	531	503		3674	886	488		3674	840	489		3674	486	501		3674	1014	498		3674	1403	481		3674	1152	493		3674	834	496		3674	1337	498
	4008	870	490		4008	597	503		4008	988	503		4008	983	483		4008	541	503		4008	1089	496		4008	1518	484		4008	1272	488		4008	900	495		4008	1472	498
	4342	943	488		4342	703	501		4342	1085	506		4342	1097	483		4342	585	504		4342	1240	496		4342	1658	484		4342	1414	483		4342	985	495		4342	1591	498
	4676	1021	488		4676	788	495		4676	1170	511		4676	1215	480		4676	635	505		4676	1388	490		4676	1699	484		4676	1526	483		4676	1048	495		4676	1692	509
	5010	1149	490		5010	908	490		5010	1260	511		5010	1318	480		5010	689	505		5010	1493	486						5010	1657	483		5010	1128	498		5010	1699	509
	5344	1252	503		5344	1033	489		5344	1333	508		5344	1488	470		5344	731	506		5344	1568	483		4494				5344	1701	481		5344	1242	499
	5678	1354	513		5678	1098	489		5678	1417	499		5678	1661	465		5678	750	506		5678	1639	476										5678	1332	499		4751
	6012	1432	513		6012	1157	485		6012	1543	498		6012	1699	460		6012	753	506		6012	1701	475						5215				6012	1496	503
	6346	1498	503		6346	1268	484		6346	1667	491						6346	768	506														6346	1638	504
	6680	1582	491		6680	1380	478		6680	1702	489		5799				6680	795	506		5964												6680	1699	504
	7014	1651	485		7014	1418	475										7014	828	506
	7348	1699	483		7348	1503	473		6455								7348	858	506														6551
					7682	1614	471										7682	883	506
Exact Time (ms)	7322				8016	1691	474										8016	933	508
					8350	1699	474										8350	981	513
																	8684	1013	514
					8050												9018	1060	514
																	9352	1100	518
																	9686	1169	520
																	10020	1213	521
																	10354	1282	524
																	10688	1329	526
																	11022	1354	526
																	11356	1398	526
																	11690	1474	526
																	12024	1594	528
																	12358	1689	528
																	12692	1701	528
																	12404

## Sheet: p1 Saccadic
	0	100	500		0	100	500		0	100	500		0	100	500		0	100	500		0	100	500		0	100	500		0	100	500		0	100	500		0	100	500
	334	100	500		334	113	500		334	167	576		334	157	403		334	107	493		334	108	504		334	101	499		334	115	490		334	115	488		334	102	498
	668	726	68		668	227	423		668	349	591		668	367	148		668	137	486		668	225	491		668	123	470		668	202	443		668	177	485		668	380	376
	1002	1068	38		1002	278	357		1002	495	563		1002	479	227		1002	226	456		1002	349	461		1002	205	504		1002	226	453		1002	171	470		1002	342	355
	1336	1541	408		1336	377	371		1336	1757	868		1336	878	488		1336	800	545		1336	764	463		1336	472	518		1336	331	362		1336	312	453		1336	395	375
	1670	1745	397		1670	474	374						1670	1129	604		1670	1168	531		1670	1752	438		1670	605	503		1670	637	387		1670	1264	648		1670	415	385
					2004	749	399		1286				2004	1333	533		2004	1377	543						2004	763	458		2004	976	535		2004	1273	643		2004	417	423
Exact Time (ms)	1563				2338	1174	508						2338	1569	408		2338	1412	526		1429				2338	1021	400		2338	1518	598		2338	1802	634		2338	1253	408
					2672	1746	548						2672	1721	418		2672	1203	519						2672	1133	456		2672	1757	628						2672	1699	387
																	3006	1153	533						3006	1215	468						2308
					2460								2611				3340	1199	519						3340	1378	454		2390								2468
																	3674	1229	520						3674	1517	434
																	4008	1433	523						4008	1581	461
																	4342	1712	539						4342	1633	476
																									4676	1713	499
																	4128
																									4381
