# Supplementary material for: Gaze tracking dataset for comparison of smooth and saccadic eye tracking
Source: Data Brief. 2021 Jan 9;34:106730. doi: 10.1016/j.dib.2021.106730 (PMC7817423; doi:10.1016/j.dib.2021.106730)
Supplement: Supplementary file 1 [file mmc1.zip › plotting.py]

import pandas
import matplotlib

import seaborn as sns

import numpy as np
import argparse
import locale
import os
import matplotlib.image as mpimg
import os
from PIL import Image
import pathlib
import imageio
import numpy as np
import glob

import sys
import pandas as pd

import matplotlib.pyplot as plt


%matplotlib inline


import seaborn as sns
from matplotlib import rc

import numpy as np
import matplotlib as mpl
import matplotlib.pyplot as plt
# from my_plot import set_size


# Thanks to Jack Walton, ref: https://jwalton.info/Embed-Publication-Matplotlib-Latex/

def set_size(width, fraction=1):
    """ Set aesthetic figure dimensions to avoid scaling in latex.

    Parameters
    ----------
    width: float
            Width in pts
    fraction: float
            Fraction of the width which you wish the figure to occupy

    Returns
    -------
    fig_dim: tuple
            Dimensions of figure in inches
    """
    # Width of figure
    fig_width_pt = width * fraction

    # Convert from pt to inches
    inches_per_pt = 1 / 72.27

    # Golden ratio to set aesthetic figure height
    golden_ratio = (5**.5 - 1) / 2

    # Figure width in inches
    fig_width_in = fig_width_pt * inches_per_pt
    # Figure height in inches
    fig_height_in = fig_width_in * golden_ratio

    fig_dim = (fig_width_in, fig_height_in)

    return fig_dim

# Using seaborn's style
plt.style.use('seaborn')
width = 1400

nice_fonts = {
        # Use LaTeX to write all text
        "text.usetex": True,
        "font.family": "serif",
        # Use 10pt font in plots, to match 10pt font in document
        "axes.labelsize": 10,
        "font.size": 10,
        # Make the legend/label fonts a little smaller
        "legend.fontsize": 8,
        "xtick.labelsize": 8,
        "ytick.labelsize": 8,
}
nice_fonts2 = {
        # Use LaTeX to write all text
        "text.usetex": True,
        "font.family": "sans-serif",
        "font.sans-serif": "Helvetica",
        # Use 10pt font in plots, to match 10pt font in document
        "axes.labelsize": 30,
        "font.size": 30,
        # Make the legend/label fonts a little smaller
        "legend.fontsize": 8,
        "xtick.labelsize": 30,
        "ytick.labelsize": 30,
        # 'mathtext.fontset' : 'custom',
        # 'mathtext.rm' : 'Helvetica',
        # 'mathtext.it' : 'Helvetica',
        # 'mathtext.bf' : 'Helvetica',
        # 'mathtext.fallback_to_cm' : False,
        # 'mathtext.default': 'default',

}

# Thanks to Bas Nijholt: https://gitter.im/ioam/holoviews?at=55871aa21c3ba5ef5bff567c

mpl.rcParams['text.latex.preamble'] = [
       # r'\usepackage{siunitx}',   # i need upright \micro symbols, but you need...
       # r'\sisetup{detect-all}',   # ...this to force siunitx to actually use your fonts
       r'\usepackage{helvet}',    # set the normal font here
       r'\usepackage{sansmath}',  # load up the sansmath so that math -> helvet
       r'\sansmath'               # <- tricky! -- gotta actually tell tex to use!
]

mpl.rcParams.update(nice_fonts2)

sns.set_context("paper")
sns.set_palette("Blues_d")
sns.set_style("ticks")
# sns.set(font='sans-serif')
sns.set_style('whitegrid', {'font.family':'sans-serif', 'font.serif':['Helvetica']})
sns.set("notebook", rc={'font.family':'sans-serif', 'font.serif':'Helvetica'})
sns.set("notebook", rc={"font.size":12,"axes.titlesize":12,"axes.labelsize":12})

sns.set(rc={'text.usetex':True, 'font.family':'sans-serif', 'font.sans-serif':'Helvetica'})


sns.set(rc={'figure.figsize':(17.7,8.27)})
# with sns.plotting_context("notebook", rc={"font.size":18,"axes.titlesize":18,"axes.labelsize":12}):

sns.set_context("notebook")
# plt.style.use(['seaborn-white', 'seaborn-paper'])
plt.rc('text', usetex=True)

sns.set_palette("cubehelix")
sns.set_style("ticks")
# sns.set(font='sans-serif')

sns.set("notebook", rc={"font.size":18,"axes.titlesize":18,"axes.labelsize":12})
sns.set("notebook", rc={'font.family':'sans-serif', 'font.serif':'Helvetica'})
sns.set_style('white', {'font.family':'sans-serif', 'font.serif':'Helvetica'})
from matplotlib import rc

rc('font',**{'family':'sans-serif','sans-serif':['Helvetica']})
rc('text', usetex=True)

pal = sns.cubehelix_palette(20, start=0, rot=0.2, dark=0, light=.95, reverse=False)
pal = sns.cubehelix_palette(16)
sns.palplot(pal)
from palettable.cubehelix import cubehelix3_16
sns.palplot(sns.color_palette(cubehelix3_16.hex_colors, 16))
pal = cubehelix3_16.mpl_colors
sns.palplot(sns.color_palette(cubehelix3_16.mpl_colors))
sns.set_palette(cubehelix3_16.mpl_colors)


data1 = pandas.read_csv('Experiment 1.csv', float_precision='round_trip', sep=',', index_col=["Measurement"])
data2 = pandas.read_csv('Experiment 2.csv', float_precision='round_trip', sep=',', index_col=["Measurement"])

data2[data2['Trial']==1]

def get_plots(trial=4, trialVOR=14):
    fig, ax = plt.subplots(1, 1, figsize=set_size(1200))
    # Trial = data2[data2['Tracking']=='saccadic']['Trial'].sample().values[0]
    # TrialVOR = data2[data2['Tracking']=='VOR']['Trial'].sample().values[0]

    # TrialVOR = 16
    sns.lineplot(data2[data2['Trial']==trialVOR].x, data2[data2['Trial']==trialVOR].y, ax=ax, marker="^", markersize=10,  label = "Smooth", color=pal[9], sort=False)
    # Trial = 26
    sns.lineplot(data2[data2['Trial']==trial].x, data2[data2['Trial']==trial].y, ax=ax, marker="o", markersize=10, label = "Saccadic", color=pal[3], sort=False )

    time = data2[data2['Trial']==trial].Time
    timeVOR = data2[data2['Trial']==trialVOR].Time

    for i,j in data2[data2['Trial']==trialVOR].iterrows():
        if i%2==0:
            ax.annotate(str(j.Time), xy=(j.x-15, j.y+25))

    for i,j in data2[data2['Trial']==trial].iterrows():
        if ((i%1==0) & (j.Time != 0)):
            ax.annotate(str(j.Time), xy=(j.x-15, j.y+35))

    ax.lines[0].set_linestyle("--")
    ax.legend(prop={'size':18})

    # ax.set(ylim=(0,1000))
    # ax.set(xlim=(0,1000))

    ax.set_xlabel('Horizontal mouse position (px)', fontsize=18)
    ax.set_ylabel('Vertical mouse position (px)', fontsize=18)
    ax.tick_params(axis='x', labelsize=12, direction='in', length=0)
    ax.tick_params(axis='y', labelsize=12, direction='in', length=0)
    ax.xaxis.tick_top()
    ax.xaxis.set_label_position('top')


    ax.annotate('Start', (data2[data2['Trial']==trialVOR].x.iloc[0]-20, data2[data2['Trial']==trialVOR].y.iloc[0]+50))
    ax.annotate('End', (data2[data2['Trial']==trialVOR].x.iloc[-1]-20, data2[data2['Trial']==trialVOR].y.iloc[0]+50))
    ax.invert_yaxis()
    ax.set(ylim=(800,0))
    fig
    fig.savefig('/home/jovyan/runs/_{}_{}_position-comparison.png'.format(trial, trialVOR), format='png', bbox_inches='tight')
    # fig.savefig('/home/jovyan/_position-comparison.pdf'.format(trial, trialVOR), format='pdf', bbox_inches='tight')

    data2['Distance'] = np.sqrt(np.square(data2['x']-1700) + np.square(data2['y']-480))

    fig, ax = plt.subplots(1, 1, figsize=set_size(1200))

    # TrialVOR = data2[data2['Tracking']=='VOR']['Trial'].sample().values[0]

    # TrialVOR = 38
    x = data2[data2['Trial']==trialVOR].Time
    y = data2[data2['Trial']==trialVOR].Distance

    sns.lineplot(x, y, ax=ax, sizes=2.2, color=pal[9], marker='^', label="Smooth", markersize=10)

    # Trial = data2[data2['Tracking']=='saccadic']['Trial'].sample().values[0]
    # Trial = 25
    x = data2[data2['Trial']==trial].Time
    y = data2[data2['Trial']==trial].Distance

    sns.lineplot(x, y, ax=ax, sizes=2.2, color=pal[3], marker='o', label="Saccadic", markersize=10)
    ax.legend(prop={'size':18})

    ax.set(ylim=(0,1700))
    ax.set(xlim=(0,8000))

    ax.set_xlabel('Time (ms)', fontsize=18)
    ax.set_ylabel('Distance (px)', fontsize=18)
    ax.tick_params(axis='x', labelsize=18, direction='in')
    ax.tick_params(axis='y', labelsize=18, direction='in')

    ax.lines[0].set_linestyle("--")

    fig
    fig.savefig('/home/jovyan/runs/_{}_{}_distance-tracking.png'.format(trial, trialVOR), format='png', bbox_inches='tight')
    # fig.savefig('/home/jovyan/_distance-tracking.pdf'.format(trial, trialVOR), format='pdf', bbox_inches='tight')

get_plots(4,14)

for i in range(1,11):
    get_plots(i, i+10)

for i in range(21,31):
    get_plots(i, i+10)

for i in range(0,31):
    get_plots(i, i+10)
